# Supplementary material for: Wilms tumor primary cultures capture phenotypic heterogeneity and facilitate preclinical screening
Source: Transl Oncol. 2024 Dec 30;52:102263. doi: 10.1016/j.tranon.2024.102263 (PMC11750297; doi:10.1016/j.tranon.2024.102263)
Supplement: Supplementary file 6 — Supplementary table S1: Overview of WT cultures. Clinical and molecular data of tumor and kidney cultures and their growth pattern. [file mmc6.xlsx]

## Sheet: Wilms tumor cultures
CultureID	Seq Analysis	Mutation tumor	IGF2 status tumor	1q, 16q status tumor	Tested somatic mutation	Organoid culture growth	Organoid culture tumor validation	Organoid morphology	Spheroid culture growth	Spheroid culture tumor validation	Adherent culture growth	Adherent culture tumor validation	Tumor histology	Sample histology (biopsy)	% viable tumor	% Epith	% Blast	% Stroma
WK001	targeted	WT1 Q252* (NM_024424.3), CTNNB1 S45F (NM_001098209), 11p LOH	LOH	1q wt, 16q wt	WT1 Q252*, CTNNB1 S45F, 11p LOH	nd			nd		yes	yes	WT, stromal	nd
WK002	WES	GLI3 Q1437* (NM_000168)	LOH	1q wt, 16q wt	GLI3 Q1437*	nd			yes	yes	yes	yes	WT, triphasic	blastemal mouse xenograft	100		90	10
WK003	WES	CREBBP R1498*(NM_004380), TP53 G245S (NM_001126112)	LOH	1q wt, 16q loss	CREBBP R1498*, TP53 G245S	nd			yes	yes	yes	yes	WT, diffuse anaplasia	nd
WK004	WES	WT1 del exon2-10, CTNNB1 S45Y (NM_001098209), 11p LOH	LOH	1q gain, 16q wt	WT1 del exon2-10, CTNNB1 S45Y, 11p LOH	nd			yes	yes	yes	yes	WT, stromal	nd
WK005	targeted	WT1 R458* (NM_024424.3), CTNNB1 W383G (NM_001098209), AMER1 del, 11p LOH	LOH	1q wt, 16q wt	WT1 R458*, CTNNB1 W383G, 11p LOH	nd			no		yes	yes	WT, stromal	nd
WK006R	WES	trisomy 7, 9, 12, 18	wt	1q wt, 16q wt	trisomy 7, 9, 12, 18	yes	no	cystic	no		nd		WT, triphasic	nephrogenic rest	100
WK007	WES	MAX R60Q (NM_002382), MYCN T58M (NM_005378), 11p15 LOH	LOH	1q wt, 16q wt	MAX R60Q, MYCN T58M, 11p15 LOH	nd			yes	yes	yes	yes	WT, triphasic	nd
WK008	WES	DIS3L2 del, 11p15 LOH	LOH	1q wt, 16q wt	DIS3L2 del, 11p15 LOH	nd			yes	yes	yes	yes	WT, blastemal	nd
WK009	WGS	TRIM28 R71Sfs*23 (NM_005762)	wt	1q wt, 16q wt	TRIM28 R71Sfs*23	no			no		yes	yes	WT, epithelial	WT	100	80	20
WK010	WES	CTNNB1 W383R (NM_001098209), MYCN P44L (NM_005378)	LOI	1q wt, 16q wt	CTNNB1 W383R, MYCN P44L	yes	yes	compact	no		yes	yes	WT, regressive	WT	40			100
WK011	nd					no			no		no		WT, regressive	WT	0
WK012	WGS	UPF1 D396E (NM_001297549.2)	wt	1q wt, 16q wt	UPF1 D396E	yes	no	cystic	no		yes	no	WT, regressive	WT	0
WK013	WGS	PLXNB2 R1345H (NM_012401)	LOI	1q wt, 16q wt	PLXNB2 R1345H	no			no		yes	no	WT, triphasic	WT	90	20	80
WK014	WGS	DROSHA E993K + R1020* (NM_013235), 1p loss, trisomy 8, 11p loss	wt	1q wt, 16q wt	DROSHA E993K + R1020*, 1p loss, trisomy 8, 11p loss	yes	yes	compact	no		yes	yes	WT, triphasic	WT	10	100
WK015	WGS	WT1 del exon6-9, CTNNB1 S45Y (NM_001098209), 11p LOH	LOH	1q wt, 16q wt	WT1 del exon6-9, CTNNB1 S45Y, 11p LOH	yes	yes	mixed	no		yes	yes	WT, stromal	WT	100			100
WK016	WES		wt	1q wt, 16q wt		no			no		no		WT, regressive	WT	0
WK017	WGS	DGCR8 E518K (NM_022720.7), BCORL1 Q918* (NM_001184772.2)	LOI	1q wt, 16q wt	DGCR8 E518K, BCORL1 Q918*	yes	no	cystic	no		yes	no	WT, triphasic	WT	90	100
WK018	nd		wt			no			no		yes	nd	WT, epithelial	WT	100	100
WK019	WGS	AMER1 R497* (NM_152424)	LOI	1q wt, 16q wt	AMER1 R497*	yes	yes	compact	no		yes	yes	WT, stromal	WT	60			100
WK020	nd		wt	1q wt, 16q wt		yes	nd	compact	no		yes	nd	WT, regressive	WT	0
WK021	WGS	DROSHA E969G (NM_013235)	LOI	1q wt, 16q wt	DROSHA E969G	no			no		yes	no	WT, regressive	WT	0
WK022	WGS	MLLT1 L117_R118insNHL (NM_005934)	wt	1q wt, 16q wt	MLLT1 L117_R118insNHL	yes	yes	compact	no		yes	yes	WT, epithelial	WT	100	100
WK023	WGS	DGCR8 E518K (NM_022720.7)	LOI	1q wt, 16q wt	DGCR8 E518K	yes	yes	mixed	no		yes	yes	WT, triphasic	WT	2	100
WK024	nd					no			no		no		WT, regressive	WT	0
WK025	WGS	1q gain	wt	1q gain, 16q wt	1q gain	no			no		yes	yes	WT, triphasic	WT	100	90	10
WK026	WGS	11p15 LOH	LOH	1q wt, 16q wt	11p15 LOH	no			no		yes	yes	nephroblastomatosis	nephrogenic rest	100
WK027	targeted	11p15 LOH	LOH		11p15 LOH	no			no		yes	yes	WT, regressive	WT	0
WK028	WGS	ASXL1 G645fs*59 (NM_015338.5)	LOH	1q wt, 16q wt		no			no		no		WT, stromal	WT	100			100
WK029	WGS	DGCR8 E518K (NM_022720.7), MYCN gain, 1p loss, 1q gain, 14q loss	wt	1q gain, 16q wt	DGCR8 E518K, MYCN gain, 1p loss, 1q gain, 14q loss	yes	yes	compact	no		yes	yes	WT, triphasic	WT	40	30	70
WK030	nd					no			no		no		WT, necrotic	necrosis	0
WK031A	WES	WT1 R458* (NM_024424.3), CTNNB1 delS45 (NM_001098209)	LOH	1q wt, 16q wt	WT1 R458*, CTNNB1 delS45	no			no		yes	yes	WT, stromal	WT	80			100
WK031B	WES	WT1 R458* (NM_024424.3), CTNNB1 S45Y (NM_001098209)	LOH	1q wt, 16q wt	WT1 R458*, CTNNB1 S45Y	no			no		yes	yes	WT, stromal	WT	100			100
WK032	WGS	SIX1 Q177R (NM_005982), DROSHA E1222A (NM_013235), 1q gain, 16q loss	LOI	1q gain, 16q loss	SIX1 Q177R, DROSHA E1222A	no			no		yes	yes	WT, regressive	WT	1		100
WK033	targeted	AMER1 del, loss 1 + 4 + 11 + 16	loss	1q loss, 16q loss	AMER1 del, loss 1 + 4 + 11 + 16	no			no		yes	yes	WT, triphasic	WT	100	70	30
WK034	WES	TP53 R243W (NM_001126112), 4p gain, 4q loss, 6q loss, 14p gain, 14q loss, 17p loss, 19q loss	wt	1q wt, 16q wt	TP53 R243W	no			yes	yes	yes	yes	WT, diffuse anaplasia	WT	100	50	50
WK035	WGS	BCOR E1093* (NM_017745.6)	LOI	1q wt, 16q wt	BCOR E1093*	yes	yes	compact	no		yes	yes	WT, triphasic	WT	70		70	30
WK036	WGS	WT1 Y295* (NM_024424.3), CTNNB1 S45F (NM_001098209), 11p LOH	LOH	1q wt, 16q wt	WT1 Y295*, CTNNB1 S45F, 11p LOH	yes	yes	cystic	no		yes	yes	WT, stromal	WT	100			100
WK036R	WGS	WT1 Y295* (NM_024424.3), 1q gain, 11p LOH	LOH	1q gain, 16q wt	WT1 Y295*, 1q gain, 11p LOH	yes	yes	compact	no		yes	yes	WT, blastemal	WT	100	30	40	30
WK037	WGS	ASXL1 S604fs*99 (NM_015338.5)	LOI	1q wt, 16q wt	ASXL1 S604fs*99	no			yes	yes	yes	yes	WT, blastemal	WT	30		100
WK038	WGS		LOI	1q wt, 16q wt		no			no		nd		WT, diffuse anaplasia	WT	80		100
WK039	WGS	11p LOH	LOH	1q wt, 16q wt		no			no		no		WT, necrotic	necrosis	0
WK040	WGS	TRIM28 R487* (NM_005762), MYCN gain, TP53 P68fs*76 (NM_001126112), 2p gain, 5q loss, 8p loss, 10p loss, 10q gain, 11p15 loss, trisomy 12, 13q loss, 14 loss, 16 loss, 17p loss, 17q gain, 21 loss	wt	1q wt, 16q loss	TRIM28 R487*, TP53 P68fs*76, MYCN gain, 16q loss, 17p loss	yes	yes	compact	no		yes	yes	WT, diffuse anaplasia	WT	80	20	80
WK041R	targeted	AMER1 del	LOI	1q wt, 16q wt	AMER1 del	no			no		yes	no	WT, unknown	WT	40		100
WK042	WGS	AMER1 del, MYCN gain, 10p loss, 10q gain, 11p LOH	LOH	1q wt, 16q wt	AMER1 del, MYCN gain, 10p loss, 10q gain, 11p LOH	yes	yes	compact	no		yes	yes	WT, focal anaplasia	necrosis	0
WK042R	WGS	CTNNB1 S45Y (NM_001098209), MYCN gain, 11p LOH	LOH	1q wt, 16q wt	CTNNB1 S45Y, MYCN gain, 11p LOH	yes	yes	compact	no		yes	yes	WT, stromal	WT	100	5		95
WK043	nd					no			no		no		WT, regressive	WT	0
WK044	targeted	MYCN gain, 1q gain	LOI	1q gain, 16q wt	MYCN gain, 1q gain	yes	no	cystic	no		yes	no	WT, necrotic	necrosis	0
WK045	WGS	DROSHA Q1187K (NM_013235), BCORL1 Y1692* (NM_001184772.2)	LOH	1q wt, 16q wt	DROSHA Q1187K, BCORL1 Y1692*	no			no		yes	yes	WT, regressive	WT	0
WK046	WGS	trisomy 9 +10 + 17	wt	1q wt, 16q wt	trisomy 9 + 10 + 17	yes	yes	compact	yes	yes	yes	yes	WT, blastemal	WT	100		80	20
WK047	WES	RAI1 R960* (NM_030665.4)	LOI	1q gain, 16q loss	RAI1 R960*	no			no		yes	no	WT, triphasic	WT	100	100
WK048	WGS	AMER1 L546fs*16 (NM_152424), TRIM37 (R253W NM_015294), PIK3CA E545K (NM_006218.4)		1q wt, 16q wt		no			no		no		WT, blastemal	WT	20		100
WK049	nd					no			no		no		WT, regressive	WT	0
WK050	nd					no			no		no		WT, necrotic	necrosis	0
WK051	WGS	1q gain, 2p gain, 4p gain, 4q loss, trisomy 6 + 12 + 20, tetra 7 + 13		1q gain, 16q wt		no			no		no		WT, triphasic	WT	40	50		50
WK052	WGS	MAP3K4 G1366R (NM_005922.4), 11p LOH	LOH	1q wt, 16q wt	MAP3K4 G1366R, 11p LOH	yes	no	mixed	no		yes	no	WT, regressive	WT	3	100
WK053	nd		wt			no			no		yes	nd	WT, regressive	WT	0
WK054	nd		gain			no			no		no		WT, regressive	WT	0
WK055	WGS	TP53 G245S (NM_001126112), GNAS Q870R (NM_016592.5), 11p LOH, 17p loss, 20q LOH	LOH	1q wt, 16q wt	11p LOH	yes	yes	mixed	no		yes	yes	WT, diffuse anaplasia	WT	100		80	20
WK056	nd					no			no		no		WT, necrotic	necrosis	0
WK057R	nd					no			no		yes	nd	WT, triphasic	WT	60	40	60
WK058	WES	REST R227Vfs*3 + K316Yfs*7 (NM_005612)	wt	1q wt, 16q wt	REST R227Vfs*3 + K316Yfs*7	yes	yes	compact	no		yes	yes	WT, triphasic	nephrogenic rest	100
WK059	WGS	DROSHA E1147K (NM_013235), BCORL1 R1292* (NM_001184772.2)	LOH	1q gain, 16q loss	DROSHA E1147K, BCORL1 R1292*	yes	no	compact	no		yes	no	WT, regressive	WT	1	100
WK060	WGS	11p15 LOH	LOH	1q wt, 16q wt	11p15 LOH	yes	yes	compact	no		yes	yes	WT, blastemal	WT	60	50	50
WK061	WGS		LOI	1q wt, 16q wt		no			no		yes	nd	WT, regressive	WT	5		100
WK062	targeted	11p15 LOH	LOH		11p15 LOH	no			no		yes	yes	WT, stromal	WT	100			100
WK063	WGS	XPO5 splice intron31, 6p LOH	wt	1q wt, 16q wt	XPO5 splice intron31, 6p LOH	no			no		yes	yes	WT, stromal	WT	80		20	80
WK064	WGS	WT1 D464N (NM_024424.3), CTNNB1 del S45 (NM_001098209), 11p LOH	LOH	1q wt, 16q wt	WT1 D464N, CTNNB1 del S45, 11p LOH	yes	yes	compact	no		yes	yes	WT, triphasic	WT	80	50	30	20
WK064R	WGS	WT1 D464N (NM_024424.3), CTNNB1 del S45 (NM_001098209), 11p LOH	LOH	1q wt, 16q wt	WT1 D464N, CTNNB1 del S45, 11p LOH	yes	yes	compact	no		yes	yes	WT, stromal	WT	100	2		98
WK065	WES	PPP2R4 F66fs*8, 1q gain, 9q loss, 19p LOH	wt	1q gain, 16q wt	1q gain, 9q loss	no			no		yes	yes	WT, blastemal	WT	80	20	80
WK066	WES		wt	1q wt, 16q wt		no			no		no		WT, regressive	WT	0
WK067	WGS	CTNNB1 T41P (NM_001098209)	LOI	1q wt, 16q wt	CTNNB1 T41P	yes	yes	compact	no		yes	yes	WT, triphasic	WT	100	80		20
WK068	WES	ZNF93 H611Q (NM_031218), 1q gain, LOH 9 + 11 + 13 + 18, trisomy 2 + 3 + 7 + 8 + 17 + 21	LOH	1q gain, 16q wt	1q gain, 11p LOH, trisomy 2 + 3 + 17	yes	yes	mixed	no		yes	yes	WT, triphasic	WT	100	30	60	10
WK069	WGS	DICER1 K530fs*30 + D1822G (NM_030621)		1q wt, 16q wt		no			no		no		WT, regressive	WT	0
WK070	WES	11p15 LOH	LOH	1q wt, 16q wt	11p15 LOH	yes	yes		no		yes	yes	WT, blastemal	WT	100		100
WK071	WES		wt	1q wt, 16q wt		no			no		no		WT, regressive	WT	0
WK072	WES	SIX1 Q177R (NM_005982), 1q gain, 11p LOH, 16 loss	LOH	1q gain, 16q loss	SIX1 Q177R	yes	yes		yes	yes	yes	yes	WT, blastemal	WT	80		100
WK073	WES	TMEM53 R235C (NM_024587)	wt	1q wt, 16q wt	TMEM53 R235C	yes	yes		no		yes	yes	WT, triphasic	WT	100	30	10	60
WK074	WES	WT1 R501C (NM_024424.3), 19p small loss	wt	1q wt, 16q wt	WT1 R501C	no			no		yes	yes	WT, regressive	nephrogenic rest	90
WK075	WES	8p loss, 11p15 LOH, 11q loss	LOH	1q wt, 16q wt	11p15 LOH	yes	yes		no		yes	yes	WT, focal anaplasia	WT	0
WK076R	nd		LOI			yes	nd		no		yes	nd	WT, regressive	WT	0
WK077	nd					no			no		no		WT, regressive	WT	0
WK078	WES	RAI1 Q1141* (NM_030665.4), 7p LOH, 7q gain, trisomy 8 + 12 + 18 + 20	LOI	1q wt, 16q wt	RAI1 Q1141*	yes	no		no		yes	yes	WT, regressive	WT	100			100
WK079	WES	1p loss, 1q gain, 14p gain, 14q loss	wt	1q gain, 16q wt	1p loss, 1q gain	yes	no		no		yes	yes	WT, triphasic	WT	100	5	95
WK080	WGS	NONO R142H (NM_001145408), 1p loss, 1q gain, trisomy 3 + 6 + 8 + 16 + 18	wt	1q gain, 16q gain	NONO R142H, 1p loss, 1q gain	yes	no		no		yes	no	WT, triphasic	WT	90	70	30
WK081	WES	WT1 L438fs*11 (NM_024424.3) + splice intron1, CTNNB1 S45Y (NM_001098209)	LOI	1q wt, 16q wt	WT1 L438fs*11 + splice intron1, CTNNB1 S45Y	no			no		yes	yes	WT, stromal	WT	10			100
WK082	targeted	11p15 LOH, MYCN gain, AMER1 del, 1p loss, 1q gain, 17p loss	LOH	1q gain, 16q wt	11p15 LOH	yes	no	compact	no		yes	no	WT, regressive	WT (lung metastasis)	50
WK083	WES	DIS3L2 exon9 del, 1q gain, 11p LOH, 16q loss, 2q LOH	LOH	1q gain, 16q loss	1q gain, 16q loss, 11p LOH	yes	yes		no		yes	yes	WT, triphasic	WT	90	100
WK084	nd		wt			yes	nd		no		yes	nd	WT, regressive	WT	80	70		30
WK085A	WES	WT1 R458* (NM_024424.3), AMER1 del, 11p LOH	LOH	1q wt, 16q wt	WT1 R458*, AMER1 del, 11p LOH	no			no		yes	yes	WT, stromal	WT	90			100
WK085B	WES	WT1 R458* (NM_024424.3), CTNNB1 S45F (NM_001098209), 11p LOH	LOH	1q wt, 16q wt	CTNNB1 S45F	no			no		yes	yes	WT, stromal	WT	90			100
WK086	nd		wt			yes	nd		yes	nd	yes	nd	WT, triphasic	WT	100	40	60
WK087	WES	11 LOH	LOH	1q wt, 16q wt	11p LOH	yes	yes	compact	no		yes	yes	WT, triphasic	WT	20	100
WK088A	WES	MLLT1 L117_R118insLHL (NM_005934)	LOH	1q wt, 16q wt	MLLT1 L117_R118insLHL	no			yes	yes	yes	yes	WT, triphasic	WT	100	20	80
WK088B	WES	AMER1 del	LOH	1q wt, 16q wt		no			no		no		WT, regressive	WT	0
WK089	WES	WT1 splice in2, CTNNB1 S45A (NM_001098209), 11p LOH	LOH	1q wt, 16q wt	CTNNB1 S45A	no			no		yes	yes	WT, stromal	WT	80			100
WK090	targeted	WT1 del, CTNNB1 S45F (NM_001098209)	LOH	1q wt, 16q wt	WT1 del, CTNNB1 S45F	no			no		yes	yes	WT, stromal	WT	100	10		90
WK091	WES	MLLT1 L117_R118insHHL (NM_005934)		1q wt, 16q wt	MLLT1 L117_R118insHHL	yes	yes	compact	no		yes	yes	WT, epithelial	WT	100	100
WK092	nd		LOH			no			no		no		WT, triphasic	WT	0
WK093	WES	DROSHA E1147K (NM_013235), 7 loss	LOI	1q wt, 16q wt	DROSHA E1147K	yes	yes		no		yes	yes	WT, epithelial	WT	40	100
WK094	WES	TRIM28 Q642* (NM_005762), 19q LOH	wt	1q wt, 16q wt	TRIM28 Q642*, 19q LOH	yes	yes		no		yes	yes	WT, epithelial	WT	100	100

## Sheet: Non Wilms tumor cultures
CultureID	Seq Analysis	Mutation tumor	Organoid culture growth	Organoid culture tumor validation	Organoid morphology	Spheroid culture growth	Spheroid culture tumor validation	Adherent culture growth	Adherent culture tumor validation	Tumor histology	Sample histology (biopsy)	% viable tumor
WK095	targeted	ETV6-NTRK3	no			no		yes	no	CMN	nd
WK096	targeted	ETV6-NTRK3	no			no		yes	no	CMN	CMN	40
WK097	targeted	EGFR-ITD	yes	no	cystic	no		yes	no	CMN	CMN	100
WK098	targeted	EGFR-ITD	no			no		yes	yes	CMN	CMN	100
WK099	targeted	DICER1 E1705K	no			no		yes	yes	CN	CN	100
WK100	targeted	BCOR-ITD	yes	no	cystic	no		yes	yes	CCSK	CCSK	100
WK101	nd		yes	nd	mixed	no		yes	nd	MRTK		0
WK102	targeted	BCOR-ITD	no			no		no		CCSK	CCSK	100
WK103	targeted	EGFR-ITD	yes	no	mixed	no		yes	no	CMN	CMN	30
WK104	targeted	BCOR-ITD	yes	no	mixed	no		yes	yes	CCSK	CCSK	100
WK105	targeted	EGFR-ITD	no			no		yes	yes	CMN	CMN
WK106	targeted	DICER1 G1715R	yes	no		no		yes	no	CN	CN

## Sheet: Normal kidney cultures
CultureID	Seq Analysis	Organoid culture growth	Organoid morphology	Spheroid culture growth	Adherent culture growth	Source material
NK014	WGS	yes	cystic	no	yes	kidney
NK015	WGS	yes	cystic	no	yes	kidney
NK020	nd	yes	cystic	no	yes	kidney
NK025	WGS	yes	cystic	no	yes	kidney
NK027	nd	yes	cystic	no	yes	kidney
NK030	nd	yes	cystic	no	yes	kidney
NK043	nd	yes	cystic	no	yes	kidney
NK044	nd	yes	cystic	no	yes	kidney
NK046	WGS	yes	cystic	yes	yes	kidney
NK052	WGS	yes	cystic	no	yes	kidney
NK054	nd	yes	cystic	no	yes	kidney
NK060	WGS	yes	cystic	no	yes	kidney
NK067	WGS	yes	cystic	no	yes	kidney
NK068	WES	yes	cystic	no	yes	kidney
NK073	nd	yes	cystic	no	yes	kidney
NK077	nd	yes	cystic	no	yes	kidney
NK079	WES	yes	cystic	no	yes	kidney
NK080	WGS	yes	cystic	no	yes	kidney
NK090	nd	yes	cystic	no	yes	kidney
NK091	WES	yes	cystic	no	yes	kidney
NK092	nd	yes	cystic	no	yes	kidney
NK107	nd	yes	cystic	no	yes	kidney
NK108	nd	yes	cystic	no	yes	kidney
NK109	nd	yes	cystic	no	yes	kidney
NK110	nd	yes	cystic	no	yes	kidney
