# Supplementary material for: Wilms tumor primary cultures capture phenotypic heterogeneity and facilitate preclinical screening
Source: Transl Oncol. 2024 Dec 30;52:102263. doi: 10.1016/j.tranon.2024.102263 (PMC11750297; doi:10.1016/j.tranon.2024.102263)
Supplement: Supplementary file 7 — Supplementary table S2: RNA expression data for all cell cultures. (1) Top 500 most differentially expressed genes in WT cultures, (2) GO term annotation of 500 most differentially expressed genes, (3) representation of nephrogenic clusters in WT cultures. [file mmc7.xlsx]

## Sheet: Top 500 Genes
500 most differentially expressed genes in WT cultures (figure 2B)
Data given as log2(fpkm)
Cluster	Gene ID	Gene Symbol	WK008-S	WK002-S2	WK002-S1	WK007-S	WK034-S	WK003-S	WK004-S2	WK004-S1	WK004-A	WK001-A	WK005-A	WK003-A	WK008-A	WK003-SA	WK010-A	WK042-A	WK036R-A	WK036-A	WK042R-A	WK014-O	WK040-O	WK029-O	WK042R-O	WK036R-O	WK042-O	WK035-O	WK010-O	WK036-O	NK015-O	NK014-O	WK015-O	NK027-O	NK052-O	WK012N-O
1	ENSG00000170190	SLC16A5	-1.96175	-0.973778	-0.30234	-3.32193	-1.16206	0.696866	-2.75587	-3.32193	-0.379575	0.986811	1.0307	1.42827	-0.138901	-1.10335	1.57473	-0.149055	1.07227	1.98303	1.6733	5.59289	5.64684	5.47478	7.2681	3.19802	4.06784	6.35838	6.73766	6.3782	6.60803	6.80217	5.91609	5.7322	6.59109	6.70063
1	ENSG00000128298	BAIAP2L2	-1.53619	-0.664183	-1.16166	-2.72583	0.692561	-0.537952	-1.03307	-1.78483	-3.174	-1.6845	0.561087	0.0129262	-0.303356	-1.09386	3.57522	2.03379	0.795343	2.04184	1.60899	3.75071	4.02313	3.32707	4.4714	6.40733	6.21055	4.54205	5.62929	4.61008	4.19047	5.2027	6.25215	5.37789	5.79736	5.3145
1	ENSG00000082438	COBLL1	-3.32193	-3.32193	-3.32193	-3.32193	-1.61806	-2.21608	-3.32193	-1.41659	1.02228	0.843461	0.290365	4.25183	-0.888141	0.340357	0.761906	1.46223	3.14793	2.10881	3.06895	4.4228	5.21923	5.99944	5.5177	4.96583	5.65467	5.19516	5.79985	4.51242	5.37121	4.9361	5.87068	5.20904	3.33321	5.66342
1	ENSG00000006747	SCIN	-2.14464	-3.32193	-3.32193	-3.32193	-3.05946	-3.32193	-3.32193	-3.32193	-1.44964	-0.772813	-1.62603	2.58739	0.331774	-1.87959	1.28877	3.90254	1.45295	-1.13756	1.08919	4.03704	5.43247	6.2783	5.26803	4.23572	3.6472	5.02348	4.65819	4.16258	5.15271	5.18474	5.71624	4.64912	5.00266	5.14055
1	ENSG00000110195	FOLR1	0.533862	-2.13752	-2.73637	-0.539901	0.186437	1.2397	-0.0958188	-2.11942	-0.756562	0.472457	-2.76766	3.3617	-1.65292	-1.40676	2.15411	-2.34138	1.22996	0.537395	1.7954	4.53409	4.13883	6.46567	6.55818	5.38191	4.09821	4.44628	6.37058	4.98904	5.66303	5.82861	5.47615	4.85357	5.92934	5.04836
1	ENSG00000205795	CYS1	-1.30038	-2.64296	-1.36115	-0.143239	1.79132	3.50939	-3.32193	-3.32193	-1.81822	-2.40892	-3.32193	2.61486	-2.76956	0.368992	2.06167	-0.0654684	2.04863	-1.97875	0.929836	5.26143	6.17423	6.84011	6.30802	3.29077	2.67435	5.59808	6.10674	5.66579	6.40153	6.52251	4.40522	4.86973	5.78024	5.75009
1	ENSG00000100031	GGT1	0.443416	0.746063	0.96306	-0.189555	0.884207	0.7981	-0.323846	-0.639042	-0.209592	-0.239462	-0.524938	3.44734	-0.0195637	0.539908	5.91828	0.713001	2.32916	0.163099	0.695326	5.73403	4.19316	5.83117	6.86244	6.92455	0.723506	3.77853	6.56594	5.42989	6.55053	5.60273	5.71457	5.22305	6.13279	5.61488
1	ENSG00000198914	POU3F3	-3.32193	-3.32193	-3.32193	-3.32193	-0.0543638	5.29809	3.03016	1.81286	-2.8384	-3.32193	-3.32193	3.15144	-3.32193	2.83341	0.302641	-0.940487	3.66395	-0.325304	2.00959	6.33824	5.99356	6.56485	6.57756	3.4288	4.31462	5.7699	5.72219	5.86754	4.98789	5.36922	4.83883	4.85809	4.81262	5.46346
1	ENSG00000233639	LINC01158	-3.32193	-3.32193	-3.32193	-3.32193	-2.64702	3.31957	0.980311	1.58596	-3.32193	-3.32193	-3.32193	1.55103	-3.32193	1.53845	-3.28863	-1.11476	1.4935	-1.61905	-0.0564927	4.53552	5.20771	4.68089	5.32105	2.88158	0.579228	5.96397	5.02617	3.65711	3.22218	4.73462	4.38547	4.55721	4.05329	4.80427
1	ENSG00000100181	TPTEP1	-1.68874	-3.32193	-2.26171	-3.32193	0.429578	0.892204	-3.32193	-3.32193	-3.32193	-3.32193	-3.32193	3.18405	-1.01399	3.43693	1.00401	-1.77409	3.92195	1.01863	0.624831	3.32737	6.54148	6.31336	-2.89824	3.92556	-0.468693	5.98963	4.35221	3.89393	4.67463	3.4374	4.165	2.95991	5.09896	4.75158
1	ENSG00000166589	CDH16	-3.32193	-3.32193	-3.32193	-3.32193	-3.32193	-3.32193	-3.32193	-3.32193	-3.32193	-3.32193	-3.32193	-0.604953	-3.32193	-3.32193	0.107701	-0.832665	-0.0363735	-3.32193	-1.90881	7.06591	5.6406	4.73728	7.32218	4.64714	6.03714	5.08924	6.76988	5.46848	5.89033	6.02636	5.89341	4.05822	6.28905	6.24715
1	ENSG00000113924	HGD	-3.32193	-3.32193	-3.32193	-3.32193	-3.32193	-3.32193	-3.32193	-3.32193	-2.64208	-3.32193	-3.32193	0.963082	-2.75843	-1.62361	2.19326	0.536461	-0.259589	-3.32193	-0.00814823	4.5349	5.0917	4.84745	5.72595	3.68988	6.25286	4.25328	5.78858	3.74078	5.0329	5.24605	3.79078	4.867	3.83221	4.30931
1	ENSG00000100033	PRODH	-3.32193	-1.90635	-1.48405	-3.32193	-1.76618	-0.892224	-3.32193	-3.32193	-2.05531	-3.32193	-3.32193	-1.96607	-3.32193	-2.09508	-0.366277	0.824385	-0.81491	-2.42756	0.444455	8.01059	4.59535	2.46938	5.34881	4.67	5.23618	5.15974	5.41201	4.89913	6.93727	8.10956	3.16653	5.17297	6.16212	4.35222
1	ENSG00000167880	EVPL	-1.92093	-2.70301	-1.20687	-3.32193	-1.76932	-1.59048	-3.32193	-3.32193	-1.83673	-3.32193	-3.32193	0.480203	-1.31487	-3.32193	2.36522	1.23363	1.13938	-0.118566	0.194554	1.83718	2.18099	4.61167	4.00247	3.66448	4.14092	4.90206	4.5858	4.51054	4.61264	4.24687	4.74546	4.14484	5.24166	4.21983
1	ENSG00000182795	C1orf116	-3.32193	-3.32193	-3.32193	-3.32193	-3.32193	-3.32193	-3.32193	-3.32193	-2.53284	-3.32193	-3.32193	2.19162	-3.32193	-3.32193	0.643321	-0.62685	2.46428	-0.534076	2.05772	2.72728	2.08562	4.91296	5.17153	6.65635	5.06253	3.97945	3.55768	4.91694	5.81515	5.27625	3.22772	4.66302	4.89198	3.82251
1	ENSG00000103460	TOX3	-3.32193	-3.32193	-3.32193	-3.32193	-1.63594	-0.841885	-3.32193	-3.32193	-3.32193	-3.32193	-3.32193	-0.609517	-3.32193	0.317918	-2.06722	1.20366	-0.900993	-0.985848	0.366476	3.41857	4.76978	4.73706	6.18483	3.17675	6.50306	6.06262	3.88155	4.97946	4.83664	4.73657	2.66533	4.05373	3.21238	3.55734
1	ENSG00000100557	C14orf105	-3.24666	-3.32193	-3.32193	-3.32193	-2.30542	-3.32193	-3.32193	-3.32193	-3.32193	-3.32193	-3.32193	3.37018	-0.817394	-2.27557	0.277973	2.64362	-2.23663	-3.03711	0.750709	7.73443	4.90957	4.30904	6.26252	1.82984	6.37175	5.40063	6.1141	5.36462	4.61251	4.72557	6.19447	5.33299	1.57552	5.34603
1	ENSG00000153822	KCNJ16	-1.4711	-3.32193	-3.32193	-3.32193	-2.35668	-3.32193	-3.32193	-3.32193	-3.32193	-3.32193	-3.32193	3.6981	-1.76548	-0.395583	2.39994	2.94103	-0.99339	-3.05859	0.853772	6.60017	4.97249	5.21278	2.93093	0.995702	5.17126	2.68305	4.83694	3.31811	5.12385	5.22199	2.90753	5.43941	2.22156	3.97803
1	ENSG00000101049	SGK2	0.806868	0.00436476	0.346373	-0.293308	1.02394	0.893168	-3.32193	-2.64248	-3.17523	-2.46036	-3.32193	0.438335	-2.69876	0.424911	1.33054	0.0587321	-1.52173	-2.68419	-2.16462	4.00578	4.73534	4.87996	4.5181	3.13564	4.92711	4.63913	5.2074	5.15805	5.48726	4.66861	5.4545	4.30388	4.00868	4.85088
1	ENSG00000128242	GAL3ST1	-1.79612	-1.26241	-0.835976	-1.24057	0.518052	0.367975	-2.7876	-1.41942	-1.12923	-3.32193	-2.87719	-0.410518	-3.32193	-0.956874	2.73616	2.41604	2.47168	-3.32193	0.284869	3.59903	5.20387	6.20329	5.22659	5.88052	7.12096	3.13119	4.62176	3.77803	4.01909	4.67344	3.10032	2.72906	4.31964	3.1542
1	ENSG00000095932	C19orf77	-3.32193	-2.52658	-3.08452	-3.32193	-2.6146	-0.251386	-3.32193	-3.32193	-3.32193	-3.32193	-3.32193	0.752877	-3.32193	-1.083	0.413692	-3.32193	2.26597	-2.56128	0.640454	1.38886	5.75483	4.45631	7.81944	8.51611	7.18844	6.13571	6.64668	5.49946	3.74737	4.84539	5.70798	2.73462	4.99749	4.64682
1	ENSG00000167434	CA4	-2.9608	-0.626536	-1.73068	-3.32193	-3.01582	0.908167	-3.32193	-3.32193	-2.25199	-3.32193	-3.32193	-3.32193	-3.32193	-3.27039	-0.086126	-3.32193	-3.32193	-3.32193	-3.32193	6.02563	4.24497	5.77789	3.74776	8.28238	5.68233	6.4935	5.53958	5.52486	4.23626	3.69031	4.91436	3.11364	5.0544	4.14063
1	ENSG00000131771	PPP1R1B	-0.323005	0.205468	1.44279	1.92886	1.39743	2.40374	-2.25412	-2.6316	-1.30521	-3.32193	-3.32193	-1.38759	-3.32193	-0.964005	-3.32193	-2.71859	-1.34342	-1.71084	-1.31107	6.85722	6.40063	7.80645	7.37388	7.01179	1.02298	6.5539	7.25149	5.41077	3.58395	6.8626	6.34057	5.70758	8.17051	5.98564
1	ENSG00000104413	ESRP1	-3.32193	-3.32193	-2.14454	0.0342721	2.52415	3.45051	-3.32193	-2.20749	-2.04369	-3.32193	-3.32193	1.0738	-3.32193	0.483983	-3.32193	-2.12107	2.60752	0.533942	1.03426	-0.765795	2.7905	5.6053	5.45985	3.22931	5.03895	5.64331	4.24555	5.64037	5.25199	5.02911	4.39931	4.55809	4.19199	4.51357
1	ENSG00000105289	TJP3	0.103692	-2.50346	0.158686	0.442131	1.63398	2.1424	-3.32193	-2.27312	-3.32193	-3.32193	-3.32193	-1.32683	-2.33222	-0.924185	-3.32193	-3.32193	1.29873	-1.77602	-0.687079	-1.07345	0.84596	4.28079	5.02367	6.98723	4.25147	5.43162	4.71033	5.28453	4.72589	5.04726	6.05397	4.82186	5.54688	5.14843
1	ENSG00000267795	SMIM22	-2.08795	-1.47454	-2.51447	-3.32193	0.14978	-0.565983	-3.17013	-3.2265	-3.32193	-2.92446	-3.32193	-0.457578	-3.32193	-2.1458	-3.32193	-3.32193	2.00643	0.0866072	1.87479	0.803078	2.31495	1.08913	4.56129	6.50885	1.21458	6.23459	3.22493	5.65361	4.10676	2.79818	5.37963	3.79721	4.36901	3.82797
1	ENSG00000154274	C4orf19	-2.38922	-3.32193	-3.32193	-3.32193	0.943141	-1.13975	-3.32193	-3.32193	-1.8945	-3.32193	-3.32193	0.589706	-3.32193	-2.62629	-1.06031	-2.98735	1.37011	-0.718386	0.481258	2.22382	3.15734	3.0603	2.96408	3.5553	0.772933	3.78165	2.9702	3.66522	4.18128	3.65076	4.03801	4.09978	3.32165	4.9763
1	ENSG00000107485	GATA3	-1.56881	-3.32193	-3.32193	0.338099	-0.0293834	-1.12245	-1.14924	-1.38021	-2.06708	-1.10176	-2.66942	-0.708144	-2.40264	-0.310649	0.218955	-1.43703	5.40288	2.93774	2.2425	1.2727	4.16104	5.41578	6.87935	5.7993	1.87355	7.53025	6.9438	8.04334	6.56344	6.15947	6.88245	5.99805	6.73434	7.33969
1	ENSG00000167608	TMC4	-0.372087	-1.00758	-0.668673	-1.52299	1.12089	1.17644	-0.490215	-1.86795	-0.806713	-1.44842	-2.33477	0.585463	-1.76203	-1.04597	-0.0467735	-2.48089	3.14869	0.851055	2.92923	0.0144981	1.4674	4.14538	6.63501	6.33841	6.35348	6.73874	5.92953	5.67052	5.07627	5.47521	6.99631	5.3756	6.92778	6.00566
1	ENSG00000132698	RAB25	-1.3838	-0.300468	0.115153	-1.24775	-0.534723	2.08469	-1.54135	-1.49546	-1.21536	-3.32193	-3.32193	2.23554	-3.32193	-0.218832	-3.32193	-3.32193	5.17522	1.17673	1.88258	-0.540848	-1.82771	6.30625	6.8627	6.26509	1.83766	7.53317	6.4582	7.15591	7.38865	7.16205	7.34488	7.41723	7.95811	7.07201
1	ENSG00000153292	GPR110	0.119794	-2.40399	-3.32193	-2.79456	0.878717	-0.947019	-3.32193	-3.32193	-1.5331	-3.32193	-3.32193	1.225	-2.31875	-1.56086	-1.85593	-2.68313	2.48667	-0.917322	-1.26674	1.67773	2.37393	5.50688	3.68433	2.38024	5.68842	5.60925	4.89136	6.15124	6.60842	6.35142	5.89338	7.02707	5.87682	6.33748
1	ENSG00000155066	PROM2	-0.898175	-1.1583	-0.739574	-1.7864	-0.0501484	-1.01846	-2.41928	-2.1965	-2.58103	-2.45943	-2.03686	-2.04519	-2.42081	-1.69629	-2.83538	-3.31189	4.03984	1.2172	-3.32193	0.71323	-0.303577	6.01088	0.561302	4.23976	1.28342	6.13899	5.75754	6.7593	7.49265	6.82562	5.69816	6.37767	7.45773	6.94667
1	ENSG00000137648	TMPRSS4	-1.84078	-3.10539	-2.52962	-3.32193	-0.733246	0.426179	-3.32193	-3.32193	-3.32193	-3.32193	-3.32193	-1.44477	-3.32193	-0.87505	-3.32193	-3.32193	3.49937	1.12016	-2.47591	2.82895	2.79293	7.58798	6.4262	5.17645	3.93402	8.51911	7.37711	7.0867	8.42857	8.80297	8.01822	8.89279	8.43029	7.74969
1	ENSG00000111319	SCNN1A	-0.975573	-1.24786	-0.233334	-0.552791	3.89686	5.05495	-3.12586	-3.32193	-2.9428	-3.32193	-3.32193	0.35277	-3.32193	2.25043	0.392713	-2.47008	3.27549	-2.7565	1.14279	2.09391	2.73213	6.49848	5.18723	3.79219	6.57276	6.79393	6.24949	6.85659	7.52201	7.44451	7.49274	7.06918	8.16748	7.54813
1	ENSG00000149418	ST14	-3.32193	-1.24712	0.459788	-3.23029	2.51044	4.08134	-3.32193	-3.32193	-2.69214	-3.32193	-3.32193	3.50564	-2.06178	0.820624	0.609188	-0.9045	4.35313	2.57323	-3.07889	0.429214	3.91586	7.08816	-0.505386	4.61766	6.98906	5.82341	5.52623	7.07884	7.81924	7.07823	4.02075	6.01234	7.12556	6.15118
1	ENSG00000115255	REEP6	1.11955	-0.260465	1.57114	0.684765	0.951006	0.00384686	-2.02313	-2.97979	-1.91316	-1.62133	-2.49828	1.68364	-1.0049	-2.26667	1.60861	1.74513	2.08832	-0.783432	1.75068	2.8528	-0.571296	2.20754	1.77881	8.60984	2.71126	4.2505	3.37525	4.93511	5.82934	5.40861	4.99524	5.9067	6.22795	5.52478
1	ENSG00000124107	SLPI	2.07992	1.87632	0.976092	1.66159	-2.46744	2.17242	-3.32193	-3.32193	-3.02908	-3.32193	-3.32193	1.08811	1.27148	-1.25327	-3.32193	-0.557841	4.02973	-3.32193	2.15185	-1.87189	-1.53517	-0.963383	0.975982	5.61122	3.75338	6.33286	3.61762	5.50017	7.42347	7.69636	7.85095	9.73053	8.33986	9.02944
1	ENSG00000125730	C3	-2.84287	-3.32193	-3.32193	-3.31722	-0.106585	-2.85478	-3.32193	-3.32193	-2.45084	-3.32193	-3.32193	1.83704	-1.35169	-3.06319	0.705155	-0.727573	4.17019	-0.426087	3.05295	3.34297	-1.52272	-0.642351	1.05866	9.96697	3.99633	5.83042	7.74027	5.62572	7.29661	8.37788	9.95502	8.92694	7.98903	9.86607
1	ENSG00000148346	LCN2	-3.32193	-3.32193	-3.32193	-3.32193	-3.32193	-3.32193	-3.32193	-3.32193	-3.32193	-3.32193	-3.32193	0.817492	-3.32193	-3.32193	-0.638598	-2.72243	4.52369	-3.32193	-0.599624	0.986214	0.339719	-3.32193	1.9466	6.17326	5.31627	4.65648	3.64269	4.52843	8.44519	9.60406	9.46774	9.97572	10.9027	11.0277
1	ENSG00000163220	S100A9	-3.32193	-3.32193	-3.32193	-3.32193	1.03874	-3.32193	-3.32193	-3.32193	-3.32193	-3.32193	-3.32193	-2.11308	-3.32193	-3.32193	-3.21542	-3.32193	0.664656	-3.32193	-2.17645	2.86136	-3.32193	2.86763	-3.10656	6.25597	3.99576	5.84968	6.97347	4.82935	7.78032	7.81628	6.18575	7.45297	6.01245	9.01314
1	ENSG00000106541	AGR2	-3.32193	-3.32193	-3.32193	-3.32193	-1.59192	-0.837432	-3.32193	-3.32193	-3.32193	-3.32193	-3.32193	-2.32846	-3.08875	-3.32193	-3.32193	-3.32193	2.11658	-3.32193	0.54892	7.30445	1.93451	5.31894	8.84956	10.2088	5.45312	8.4473	1.4934	9.10758	8.66371	10.0391	8.62262	10.222	8.35202	8.89939
1	ENSG00000108846	ABCC3	-0.230692	-2.04924	-0.861049	-0.477145	0.804805	0.135771	-2.44748	-3.32193	-0.000256823	3.07967	3.17188	2.60772	0.985908	0.0718176	4.72962	3.59097	3.07293	4.84075	4.7434	-1.61714	-2.83023	1.99755	3.4636	5.01068	1.79888	5.62133	5.00353	5.11716	5.7679	5.86617	7.90921	6.21527	5.82843	7.69692
1	ENSG00000129226	CD68	-2.19152	-3.19303	-2.10164	-1.43582	6.06285	-2.18241	-3.08504	-3.32193	0.237368	3.24291	3.66546	2.72532	-1.53557	-1.92748	4.25625	4.75427	3.01356	4.01271	5.34525	2.08936	0.480875	0.716605	4.33939	6.48372	4.39322	3.60172	4.10497	5.17653	5.72382	6.76557	3.94148	5.63936	7.29679	6.09041
1	ENSG00000243509	TNFRSF6B	-1.0581	-0.147961	-3.32193	-1.33452	1.62745	-0.951909	-0.58086	-3.32193	-3.32193	-0.716206	1.94557	2.8388	-2.11428	-0.476667	5.96015	6.54657	2.91706	3.70328	3.39912	3.69245	1.90218	-2.35149	2.03493	1.39284	5.34503	3.07477	6.95817	8.2767	8.45242	8.32841	5.91009	8.09922	8.5202	8.98272
1	ENSG00000175793	SFN	-3.32193	-2.87417	-3.20998	-3.32193	-1.28719	-1.51675	-3.28069	-2.23736	-1.84883	-3.32193	-3.32193	4.83421	-1.97454	-2.03238	2.35771	-1.15203	5.51672	3.32343	5.0253	-1.55413	0.571075	1.15127	6.58766	5.48907	4.02074	4.17037	6.14037	7.37605	8.3858	7.71957	7.41002	7.63026	8.71903	8.42047
1	ENSG00000184292	TACSTD2	-3.32193	-3.32193	-3.32193	-3.32193	-0.0658927	-2.16992	-3.32193	-3.32193	0.106804	-1.15569	-1.80698	5.08288	1.18991	-1.27051	1.30054	0.13669	6.02343	3.1649	0.285745	-1.14318	-2.74507	-2.46873	0.820028	3.53514	3.21055	5.48937	4.0977	7.82427	8.23778	6.89192	6.13793	7.475	7.11027	7.11672
1	ENSG00000167644	C19orf33	-2.05531	-1.44174	-3.32193	-2.75236	2.27108	1.5207	-2.89139	-3.32193	-2.67719	-3.32193	-3.32193	5.46009	-1.03933	-1.88573	4.63546	3.13118	1	-0.13738	4.37765	-3.32193	-3.32193	-3.32193	5.99548	6.55293	4.38793	5.16693	4.10764	6.62412	7.58317	7.05092	6.33761	7.60203	7.16581	7.39318
1	ENSG00000197249	SERPINA1	-3.32193	-3.32193	-3.32193	-3.32193	0.301716	-3.32193	-3.32193	-3.32193	-0.449403	-3.32193	-3.32193	5.39956	-2.54325	-3.32193	5.28609	-0.912135	5.08465	0.597803	3.43049	1.55834	3.30772	2.87363	6.86466	13.1452	12.1667	3.09828	6.61519	8.24151	5.75767	7.66578	6.29969	8.81535	9.62874	8.41877
1	ENSG00000225410	AC107016.1	-3.32193	-3.32193	-3.32193	-0.0634574	3.20991	-3.32193	-3.32193	-3.32193	-1.36217	-3.32193	-3.32193	5.96097	6.12841	4.30844	-3.32193	-3.32193	0.606376	1.53643	-3.32193	2.84481	4.91241	2.18688	5.85547	5.77998	7.03718	6.73852	5.25495	6.99159	4.82389	6.8181	8.15259	8.11985	7.55261	6.94452
1	ENSG00000178826	TMEM139	-1.08752	-2.16874	-1.75467	-2.33022	-0.24416	0.343749	-0.166652	-0.891488	1.56866	-2.89091	-3.32193	3.72819	-0.585089	-0.0417794	3.29137	4.25025	3.21403	0.346611	3.30843	3.36247	2.24344	4.73485	5.62879	4.25628	3.75157	5.11424	4.9778	5.6438	6.25108	6.51024	5.70736	5.86447	5.68299	5.78755
1	ENSG00000006210	CX3CL1	-1.02246	-2.62269	-1.6829	0.457279	-0.458329	0.994725	-2.36111	-1.81575	1.07252	-3.32193	-3.32193	2.20503	0.546887	2.24602	3.83136	0.863399	3.01444	1.33566	2.2823	5.10885	3.56222	4.72192	5.14746	3.61757	5.17588	3.22304	4.84244	4.58675	4.63594	5.30013	3.51377	5.48782	5.99502	4.59062
1	ENSG00000164251	F2RL1	-1.23671	-2.75907	-3.188	-0.602031	-0.818452	0.22002	-3.32193	-3.32193	1.9434	-0.441311	-0.634316	5.75268	1.99854	4.17723	4.89324	2.52586	2.3186	1.38423	3.2236	2.10528	2.91892	2.98222	4.91463	3.25421	5.88654	4.35961	4.24601	6.07618	5.93945	5.50316	3.92877	5.60053	4.40745	5.11065
1	ENSG00000167306	MYO5B	-1.53637	-2.09486	-1.40589	-2.94837	1.9059	1.39688	-3.32193	-3.32193	1.11436	-3.32193	-2.6976	3.55396	2.0182	1.19337	4.55916	3.63739	3.06824	0.321328	2.95361	2.4245	1.82054	4.02624	4.97738	3.89982	5.62023	4.44109	3.61268	5.36225	5.83125	5.00634	2.71834	4.99769	4.70545	4.33029
1	ENSG00000146038	DCDC2	-2.98894	-3.32193	-2.92905	-3.32193	0.95468	1.13674	-3.32193	-2.38618	-1.95071	-2.6859	-0.527595	5.89808	1.75411	0.803607	3.85516	3.22671	1.50747	0.40306	-0.435191	6.69951	6.64979	6.75427	4.30292	2.46878	3.08175	5.0568	6.9396	6.63238	5.99304	6.05737	5.93771	6.32983	3.51792	6.13806
1	ENSG00000163347	CLDN1	-2.85322	-2.43061	-2.29249	-1.95673	1.16967	0.645157	-3.32193	-3.32193	-0.128762	-3.32193	-2.47576	6.64598	5.29111	1.68596	5.2514	7.61423	4.68552	3.38773	5.42666	5.72504	3.77618	4.94674	4.52217	2.34741	6.11223	3.53239	4.70446	6.76259	7.46543	7.17137	5.95298	7.78176	6.53444	6.25017
1	ENSG00000183018	SPNS2	-0.666675	-0.497427	-0.613856	-0.825261	-0.757845	-0.493128	-2.43631	-2.95866	-2.5081	-3.32193	-3.32193	5.45851	-0.1711	0.126907	7.46892	5.33039	3.29458	1.85499	6.1317	3.90864	2.65731	4.32499	3.1211	1.80127	2.87463	4.0976	6.45368	5.72307	8.01443	7.50245	6.06778	7.98335	6.9395	7.55105
1	ENSG00000163435	ELF3	-1.64116	-0.274798	1.11845	-1.82015	1.50383	2.17499	-3.32193	-2.42961	-0.950012	-3.32193	-3.32193	4.31488	-2.66584	0.768891	3.66756	4.2288	6.31338	0.881641	3.61061	4.27074	4.78079	5.23448	5.62167	7.61955	6.02366	7.44107	5.65403	6.81959	7.27408	7.61804	7.16502	7.17403	8.18677	7.20198
1	ENSG00000159166	LAD1	-3.17084	-0.838541	0.114807	-2.16818	1.30304	2.58409	-1.56506	0.188793	0.00534249	-3.32193	-3.32193	1.5583	0.0145124	-0.0339314	4.4722	2.87823	4.62364	1.35983	2.96717	3.81741	3.3552	5.9968	4.17416	8.69112	7.13497	6.24703	5.87897	6.76875	7.54771	6.99672	6.00189	6.65957	7.66422	6.51138
1	ENSG00000136883	KIF12	-2.21551	-1.86385	-1.31333	-3.20336	-0.0555028	1.85057	-2.34037	-2.95536	-0.918832	-3.21963	-3.01713	1.64968	-2.47843	-1.67302	4.27297	3.21055	3.39228	0.0266443	2.21458	6.56175	5.91861	5.33145	5.67508	5.64956	6.32333	6.27435	5.89924	5.19886	5.44082	5.59996	7.55463	5.92781	5.47075	6.77879
1	ENSG00000101187	SLCO4A1	0.806835	2.92987	3.55992	2.03642	2.16482	3.53998	-2.12802	-0.351498	-1.72573	-3.32193	-2.13969	1.71978	-0.142881	1.84403	3.76549	3.73126	0.876346	0.694265	1.65871	5.05615	4.99912	5.04777	6.01507	3.2765	5.25419	4.89481	6.74537	6.03093	7.40277	6.8285	6.71593	6.81073	7.69177	7.60024
1	ENSG00000141738	GRB7	2.04748	1.42524	3.43321	3.01578	3.72465	4.19891	-3.32193	-3.32193	-1.54563	-3.32193	-3.32193	1.46351	-0.363962	1.45157	2.78621	2.2659	3.85688	0.282677	2.10019	3.43925	4.99325	5.66064	6.37371	4.73095	4.62684	5.50541	5.15203	6.00876	5.68379	5.70838	6.0929	5.61193	6.4654	5.41032
1	ENSG00000254285	KRT8P3	-2.08562	0.926432	1.99998	-1.33278	1.59531	4.16899	-2.33057	-3.32193	-1.28097	0.718254	-1.68734	6.06043	4.72776	4.95349	6.97806	4.42449	4.89227	2.61078	5.43044	-1.19931	4.35633	4.5308	5.81349	7.32218	6.83067	5.60682	4.59451	7.21668	8.45944	7.0544	5.01522	8.14265	7.63673	7.30003
1	ENSG00000013588	GPRC5A	-0.482245	-1.0067	-0.447717	0.885153	0.630797	2.70802	-1.94333	-1.03643	0.145325	2.40688	-0.710803	5.58245	1.97974	2.93944	3.24036	6.7809	4.88284	2.81087	4.89076	-0.318686	2.2557	4.78922	5.69276	4.89546	5.81969	6.31345	4.06259	6.56414	8.21171	7.58345	7.047	6.81762	7.84423	7.0185
1	ENSG00000132470	ITGB4	-1.65784	-1.33145	-0.53643	-2.12855	1.83193	1.67472	0.0718725	-0.824134	-0.51454	0.169989	0.10742	2.15606	-0.670047	0.034751	0.722142	3.55666	4.95836	2.90992	5.34562	4.26855	1.74849	2.38539	7.00608	6.65948	5.37442	5.43399	6.19572	6.848	8.30748	7.42219	6.65641	7.33627	8.31223	7.28275
1	ENSG00000117472	TSPAN1	0.584712	-0.590482	-1.11606	-0.380266	-0.26213	1.16424	-3.32193	-3.32193	-0.990541	-2.8863	-2.3677	3.7305	-1.26401	0.4465	2.06256	1.66595	5.18968	0.924845	3.58861	-0.486283	2.40813	2.07104	7.5028	7.78761	7.98418	7.52468	7.08789	8.28735	8.86985	8.28134	8.16192	8.88446	8.85682	8.85301
1	ENSG00000049130	KITLG	0.931108	-3.32193	-3.32193	-2.59854	-0.4996	-0.527658	0.153066	1.60476	4.13738	4.06944	4.74379	4.50524	2.48014	2.16325	1.04169	4.44043	2.20517	3.21291	2.53893	1.65488	5.40021	4.03608	8.41908	1.95759	5.01909	5.43401	5.2546	7.91918	7.1269	6.55461	6.42723	7.00893	3.7945	6.62524
1	ENSG00000137962	ARHGAP29	-2.45371	-2.41864	-3.32193	-0.574605	-1.39992	0.517941	-3.29065	0.30119	4.22044	4.54554	4.90369	6.04264	2.0371	3.7235	0.761941	4.36319	4.03818	4.49824	3.25113	2.39768	2.83402	2.65867	4.15359	-0.646259	3.54884	4.05098	5.1038	5.89793	5.77506	5.61753	6.65257	5.99671	2.75048	6.50475
1	ENSG00000164761	TNFRSF11B	-1.75508	-1.59641	-2.61972	-2.04014	-0.831127	-2.27852	-2.96088	-3.32193	4.53927	5.02115	3.53012	4.87865	3.08169	0.922715	0.876542	1.98779	-0.226107	2.17697	4.09621	5.46396	4.87914	4.01821	6.573	1.5549	2.45809	5.74902	5.64853	5.40317	5.71609	6.25396	6.11759	7.73435	4.54877	7.38228
1	ENSG00000170370	EMX2	-1.83515	-3.32193	-3.32193	1.92088	3.16165	3.33818	-3.32193	-3.32193	4.23535	4.33587	2.41513	2.86446	-1.69936	1.81028	4.29447	2.5859	4.97549	3.67186	2.97676	6.87374	6.03056	6.27114	6.62762	5.85417	1.67662	7.07492	6.87526	8.07992	5.56172	5.49404	6.45883	5.17376	6.0252	6.40997
1	ENSG00000137203	TFAP2A	-2.92104	-3.32193	-3.32193	-3.32193	1.48907	2.81001	0.140556	1.78616	-1.98485	2.7743	3.2252	1.12261	-3.32193	1.30432	1.08258	-0.292634	4.77254	3.3778	1.78603	6.57038	6.22979	7.26017	5.24359	4.70727	1.35317	6.09556	5.96913	6.49065	6.00075	5.56656	6.26327	5.60045	5.68518	6.31139
1	ENSG00000165092	ALDH1A1	-3.32193	-3.32193	-3.32193	-3.32193	1.03269	-2.03307	-3.32193	0.0825119	4.2925	1.21222	-2.73309	5.5524	-3.32193	3.09771	2.38364	1.64297	3.33513	1.39013	3.74959	6.11185	5.38329	5.93705	8.15097	5.59677	0.228148	5.24388	6.5831	7.49586	4.67386	5.29785	2.3302	4.29341	4.14515	4.48859
1	ENSG00000197635	DPP4	-0.67471	-1.74608	-1.8861	-2.82186	-0.414118	-0.536696	-3.32193	-3.32193	-1.04018	3.03499	5.12416	5.18451	-2.61812	2.56944	-0.0885155	0.843767	-0.0994033	1.34554	2.07539	4.40381	4.33712	3.75789	6.37281	4.71979	4.74494	3.60698	4.25099	4.76967	6.94984	6.66024	3.82055	7.15336	5.78737	6.02532
1	ENSG00000133321	RARRES3	-0.737449	-1.2782	-2.61294	1.64628	-3.32193	-1.279	-3.32193	-3.32193	-1.35873	2.63657	2.6785	1.91887	-1.89946	-0.338455	2.24115	0.520618	0.687213	0.527641	0.772173	1.52369	2.45783	-3.32193	2.91798	2.52791	3.99549	3.10251	2.84156	3.90718	6.38108	5.30184	5.28423	7.7722	5.86797	4.90185
1	ENSG00000105855	ITGB8	0.809464	-3.32193	-3.32193	-2.68326	-1.817	0.599375	-3.32193	-3.32193	-0.542433	0.604176	0.963267	4.68586	0.429364	2.0652	0.725584	4.03502	1.5899	-0.536334	2.11762	4.28553	2.87612	3.17734	3.59869	-0.818694	2.88404	3.01532	3.63144	3.33872	3.90769	3.94483	2.9972	4.73553	0.778537	3.30469
1	ENSG00000164171	ITGA2	-2.68594	-3.32193	-3.32193	-3.32193	-3.25162	-3.27474	-3.32193	-3.32193	1.04254	-0.761705	-0.0344809	1.6429	-0.866355	-0.183508	0.336969	1.8862	3.43759	1.39542	2.26347	4.28961	2.84167	4.26737	4.38052	0.876582	3.61305	2.82527	4.23261	5.22999	5.70281	3.74306	2.35282	4.93045	2.26999	3.93165
1	ENSG00000269804	AL353354.2	-3.32193	-3.32193	-3.32193	0.117482	5.08811	-3.32193	-3.32193	-3.32193	-3.32193	-3.32193	-3.32193	-3.32193	-3.32193	-3.32193	5.05888	5.50801	4.69939	4.7397	4.91897	5.00663	5.91748	5.07071	5.52665	4.35847	5.23118	6.33781	6.22832	5.56457	4.91678	4.51415	6.56675	5.78042	4.85386	5.99604
1	ENSG00000250186	RP11-1079K10.4	-3.32193	-3.32193	-3.32193	-3.32193	4.73257	-3.32193	-3.32193	-3.32193	-3.32193	-3.32193	-3.32193	-3.32193	-3.32193	-3.32193	6.3695	5.52846	5.07815	4.50411	4.91997	5.2408	5.52647	5.58955	4.99584	5.25692	4.89661	5.48791	5.44033	4.66486	5.85938	5.53767	5.62696	5.67359	5.88622	5.7551
1	ENSG00000256929	AC067852.1	-3.32193	-3.32193	-3.32193	-2.71186	0.627756	-0.515441	-3.32193	-3.32193	-3.2989	-3.32193	-3.32193	-3.32193	-3.32193	-3.32193	4.51035	3.60453	3.00905	1.80612	3.50038	3.12064	3.25498	3.31107	3.07252	4.46125	4.04711	2.91592	3.17728	2.29908	3.41483	3.74584	4.0065	3.10399	3.91861	3.86853
1	ENSG00000267124	CTD-3113P16.5	-3.32193	-3.32193	-3.32193	-3.32193	3.12596	-1.03865	-3.32193	-3.32193	-3.32193	-3.32193	-3.32193	-3.32193	-3.32193	-1.52887	3.63308	3.01779	3.03562	3.31314	3.52025	3.38232	2.08815	3.61735	2.20014	3.5548	3.31014	3.50024	3.37662	1.98999	2.74919	2.71094	3.7524	3.27543	3.9562	4.0579
1	ENSG00000262413	RP11-498C9.3	-3.32193	-3.32193	-3.32193	-3.32193	0.687052	-2.43667	-3.32193	-3.32193	-3.32193	-3.32193	-3.32193	-3.32193	-3.32193	-3.32193	3.9674	1.99672	4.73803	3.17212	3.54331	4.88416	4.23287	3.75759	3.64525	5.07224	5.16703	4.37818	4.75537	0.206918	4.46482	4.87737	5.80383	4.8836	4.97329	4.64617
1	ENSG00000256514	AP003419.11	-3.32193	-3.32193	-2.70858	-0.711018	-3.32193	-1.05994	-3.32193	-3.32193	-3.32193	-3.32193	0.17677	0.829127	-3.32193	-3.32193	3.82616	4.49203	4.03153	2.22071	3.77949	2.4518	1.79313	2.44995	3.76479	5.12521	2.98872	3.67245	3.82158	3.83701	4.57386	1.01428	3.9827	5.31949	4.53866	5.19933
1	ENSG00000267601	RP11-323N12.5	-3.32193	-3.32193	-3.32193	-3.32193	3.01939	-3.32193	-3.32193	-3.32193	-3.32193	-3.32193	-3.32193	-3.32193	-3.32193	-3.32193	5.13875	6.69663	6.45315	6.27311	6.85277	0.846297	3.73291	3.3734	4.48826	4.46836	1.97309	-2.44693	3.86842	4.29916	5.29267	4.72333	-3.32193	2.74103	3.57271	4.0871
2	ENSG00000085831	TTC39A	-2.81212	-2.41864	-1.84361	-1.28343	-0.695157	-0.0909305	-1.16242	-2.77499	-1.04107	-2.72818	-2.20026	0.725671	1.24237	0.183937	1.56946	-0.652722	0.736804	-0.907384	0.67503	0.190059	1.96281	2.30925	3.82912	3.57538	2.76325	4.0534	4.8233	4.12972	4.52006	4.80932	4.49759	4.16529	4.5174	4.98619
2	ENSG00000162631	NTNG1	-3.32193	-3.32193	-3.32193	-3.32193	-2.23427	-2.85705	-1.35561	-1.14552	-0.0121087	-1.97763	-2.05083	2.99986	-0.402559	-1.22583	1.6116	1.79295	-0.0738259	0.48164	0.235788	1.48509	1.48489	2.24289	-0.0366235	0.340346	1.77989	-0.105222	5.49781	4.78808	4.35081	3.89735	5.16491	5.27175	4.14296	5.12868
2	ENSG00000106688	SLC1A1	-2.39418	-3.32193	-3.25155	-1.97186	-3.32193	-2.91085	-2.87481	-3.32193	-0.367976	-0.758418	-0.676192	3.36365	0.620371	-0.574036	1.6686	4.41464	0.602495	-1.38608	1.94219	-0.055149	0.0700595	1.87523	2.30204	1.03386	6.66323	2.57169	2.49467	3.59394	4.49177	5.11703	3.02356	5.96752	3.10663	4.03972
2	ENSG00000002587	HS3ST1	-3.32193	-3.32193	-3.32193	-3.32193	-2.96972	-2.50575	-2.74515	-3.32193	-3.32193	-3.32193	-3.32193	1.95046	-2.38248	-0.610057	2.09182	0.416061	1.71502	-1.72076	2.09591	1.54261	0.498363	1.44532	1.13071	0.596783	3.35037	2.38081	1.16971	3.2786	4.61565	3.54635	2.7912	4.24052	4.33722	4.04805
2	ENSG00000121858	TNFSF10	-3.32193	-3.32193	-3.32193	-3.32193	-2.17219	-1.80788	-3.32193	-3.32193	-1.7895	-3.32193	-3.32193	7.6389	-1.54263	3.66732	2.29889	0.0294175	0.438112	-0.538191	1.31725	0.00319923	0.289173	-2.05897	2.60377	2.727	3.71588	2.28005	3.90122	3.61991	4.14884	3.87274	4.44062	5.74674	2.93565	6.73391
2	ENSG00000171234	UGT2B7	-3.32193	-3.32193	-3.32193	-3.32193	-3.32193	-3.32193	-3.32193	-3.32193	-3.32193	-3.32193	-3.32193	4.36991	-2.01792	-2.13924	3.57653	3.327	0.424062	-1.2309	1.86904	2.42185	2.65512	-3.32193	4.80578	2.89029	0.569705	4.28644	4.25271	4.69071	4.692	4.69041	4.07531	4.28665	2.94255	4.8826
2	ENSG00000163814	CDCP1	-3.32193	-3.32193	-3.32193	-1.6979	-1.63274	-1.43125	-3.32193	-3.32193	-0.593914	-2.98932	0.742317	4.169	-1.25898	0.123044	4.64083	5.3523	2.66983	1.94107	3.51392	-2.50447	-1.96131	1.70528	2.44442	2.03236	3.58433	3.13759	4.20203	5.00664	5.66209	5.54055	3.75408	5.0503	5.24152	5.14509
2	ENSG00000196878	LAMB3	-3.32193	-3.32193	-2.99802	-3.32193	-3.32193	-1.15317	-3.32193	-3.32193	-0.196168	-2.02922	-1.08897	4.572	-3.32193	-0.561	0.804871	2.02566	4.66011	1.58807	4.17873	-0.00743168	-1.61481	-0.191141	6.27902	4.88198	2.89307	1.36821	3.8152	4.34144	5.16508	5.1984	3.05108	5.77756	5.64212	5.46417
2	ENSG00000163739	CXCL1	-3.32193	-3.32193	-3.32193	-3.32193	-3.32193	-3.32193	-3.32193	-3.32193	-1.73933	-1.7912	-2.17242	7.01496	-2.45001	-1.77088	4.33133	2.79078	4.41208	2.54646	3.06175	2.58185	0.527871	-0.0592905	0.900753	0.570162	2.81871	2.94566	4.05868	0.558708	4.19905	6.6367	3.52201	5.24521	4.36679	4.78205
2	ENSG00000130545	CRB3	-1.64928	-2.22604	-0.565191	-2.74152	0.497321	2.9738	-3.32193	-3.32193	-3.21545	-3.32193	-3.32193	3.02311	-1.84817	-1.5642	3.25225	1.13474	2.93518	0.540771	2.71613	0.842914	3.19996	5.45384	5.27712	4.2458	4.8844	3.6166	4.07465	4.8831	5.56675	5.12425	3.30941	4.39948	4.67137	4.68222
2	ENSG00000205744	DENND1C	-2.64248	-2.16075	-0.296598	-3.32193	0.632482	2.49686	-3.32193	-3.32193	-3.32193	-3.32193	-3.32193	1.85916	-0.514142	-1.15528	2.24952	-0.289182	1.32397	-1.28253	1.45953	0.670831	2.01064	4.62369	5.17329	3.93902	3.94056	2.58382	3.81469	4.12077	4.09719	4.31708	3.04175	3.59558	4.51964	3.8883
2	ENSG00000156510	HKDC1	-1.46209	-3.32193	-3.32193	-3.32193	1.53351	-0.622068	-3.32193	-3.32193	-3.32193	-3.32193	-3.32193	3.26182	-0.144723	0.630657	3.98267	4.64391	0.916584	-0.597703	1.97874	3.91568	3.08731	4.51051	4.3222	3.16444	3.96697	1.34141	4.35508	4.46987	4.42925	4.34819	4.00676	4.1786	4.29247	4.77117
2	ENSG00000115339	GALNT3	-0.251192	-2.20184	-3.28301	-3.32193	-0.13433	0.840685	-3.32193	-2.90936	-1.74648	-3.32193	-2.49548	3.26655	-3.32193	-0.597776	0.804045	2.85608	2.79002	-0.257701	0.364102	0.329686	0.613522	4.5427	3.48138	1.14862	4.66485	3.85918	3.16956	5.03687	5.37854	4.80435	3.86673	4.74102	2.4635	4.98324
2	ENSG00000172927	MYEOV	-1.36634	-3.32193	-3.32193	-3.32193	-1.33257	0.525437	-3.32193	-3.32193	-2.05984	-3.32193	-0.0848233	2.54927	-1.61793	-1.8449	1.25678	1.70905	0.909043	0.172654	1.08842	-0.0574232	4.00078	4.03821	1.53195	2.33947	0.576541	4.3836	5.71418	4.78767	5.59296	4.33593	2.88711	5.69682	4.49779	3.52317
2	ENSG00000224520	KRT8P45	-3.32193	-1.63366	-0.465339	-3.15153	-0.433228	1.93851	-3.32193	-3.32193	-3.13883	-1.25927	-3.32193	4.07067	2.51117	2.83503	4.63	2.04825	2.77762	0.479427	3.30835	-3.32193	2.03412	2.18009	3.76341	5.33108	4.65238	3.49861	2.07075	5.083	6.13408	4.9734	3.14824	5.94167	5.68455	5.13685
2	ENSG00000255594	Z82188.1	-2.48748	-3.32193	-1.36484	-3.32193	2.46748	-0.55685	-1.27807	-3.32193	0.0622875	-1.98823	1.10444	0.78167	0.967146	-3.32193	3.25112	-3.32193	2.063	1.08056	1.57387	0.284111	1.11417	-0.568488	3.25029	5.06763	-3.32193	4.16537	4.44307	4.08634	3.42387	4.34595	4.64131	4.84224	5.73189	4.51393
2	ENSG00000104267	CA2	-1.72667	-3.32193	-3.32193	-3.32193	0.817664	-3.32193	1.7676	-2.40818	-3.32193	-3.32193	-3.32193	3.15521	-1.51124	-2.29412	1.21908	-1.62638	-3.32193	-0.647648	-1.36444	2.59693	4.67057	2.9045	4.43427	4.12864	-0.144682	3.33704	5.62315	4.23762	6.34062	5.43178	4.32614	4.27527	3.37313	6.11328
2	ENSG00000099812	MISP	-3.32193	-3.32193	-3.32193	-3.32193	-1.79751	-2.02225	-2.82272	-3.32193	-2.4904	-3.32193	-1.66782	2.04318	-0.51657	-1.00737	1.98487	-0.357027	4.11174	0.652748	2.77024	-3.32193	0.405611	2.66141	3.85996	6.95042	3.88129	2.68627	2.29618	3.13344	5.01957	3.99352	2.75132	3.87946	4.08289	3.64926
2	ENSG00000117595	IRF6	-3.32193	-2.74037	-3.15934	-2.05997	0.972406	-3.32193	-3.32193	-3.32193	-2.93944	-3.32193	-3.32193	2.78518	-2.17562	-3.32193	-0.569346	0.361027	3.37751	0.913071	-0.32671	-3.32193	-3.32193	3.2759	2.78248	4.1103	2.96162	-0.967163	1.70364	4.02905	4.1472	3.99467	2.63329	3.3427	3.83186	3.45356
2	ENSG00000188064	WNT7B	-3.32193	-3.32193	-3.32193	-3.32193	-3.32193	-3.32193	-3.32193	-3.32193	-2.93882	-3.32193	-0.320958	2.88988	-3.32193	-3.07726	4.20328	1.23589	2.9358	1.44078	1.42614	-3.00402	-0.095771	-1.01752	4.68754	0.687374	1.28326	3.41117	3.02814	5.4957	5.76013	5.49244	3.98052	5.96275	6.35926	5.46623
2	ENSG00000188910	GJB3	-3.32193	-3.32193	-3.32193	-3.32193	-3.32193	-3.32193	-3.32193	-3.32193	-3.32193	-3.32193	-3.32193	1.5401	-3.14041	-3.32193	0.366196	-1.19931	1.97603	0.0775712	0.936877	-3.32193	-2.84464	-1.40359	-0.474935	0.776441	1.23548	1.74488	2.34097	4.42232	5.92783	5.23239	4.05909	5.7268	5.9978	5.28377
2	ENSG00000162366	PDZK1IP1	-3.32193	-3.32193	-3.32193	-3.32193	-3.32193	-3.32193	-3.32193	-3.32193	-1.3645	-3.32193	-3.32193	6.7274	-3.07511	-3.32193	3.32998	2.36505	2.48948	-1.50279	4.18994	-2.37723	-1.16592	-3.32193	-0.488722	0.734725	3.52336	0.495286	2.16599	2.27443	6.51672	7.77965	8.30762	8.51439	8.95576	9.16036
2	ENSG00000173432	SAA1	-3.32193	-3.32193	-3.32193	-3.32193	-3.32193	-3.12078	-3.32193	-3.06389	-3.32193	-3.161	-3.06781	6.63648	-3.32193	-3.32193	-3.32193	-1.76706	4.35187	-0.335224	2.3305	-3.32193	-3.08838	-3.10156	-3.32193	-0.706684	3.60329	-1.08242	3.71529	-0.717679	3.27648	3.71198	7.02203	4.90666	4.05353	6.91559
2	ENSG00000134339	SAA2	-3.32193	-3.32193	-3.32193	-3.32193	-3.32193	-3.32193	-3.32193	-3.32193	-3.32193	-3.32193	-3.32193	5.80575	-3.32193	-3.32193	-3.32193	-2.36877	2.04573	-2.94721	1.77413	-2.20477	-3.32193	-3.05118	-3.32193	-0.722927	3.66487	-1.52775	3.01098	-0.629996	3.79395	3.79647	6.16477	5.17382	4.5391	6.56872
2	ENSG00000257653	RP11-579D7.2	-3.32193	-1.3756	-3.32193	-3.32193	-0.800234	-3.32193	-2.27458	-3.32193	-0.28572	-3.32193	-3.32193	-3.32193	-3.32193	-3.32193	-0.883217	1.53488	2.72999	0.485004	1.72301	3.53051	4.6357	3.15784	2.23647	1.97207	3.1317	4.31757	4.39897	2.16048	2.90172	2.09766	3.66738	3.13041	2.64306	3.90401
2	ENSG00000272141	RP11-465B22.8	-3.32193	-3.32193	-3.32193	-3.32193	-1.97278	-0.481318	-3.32193	-3.32193	-3.32193	-3.32193	-3.32193	0.840363	-3.32193	-2.46643	0.81746	0.143263	1.76932	-0.741221	-0.250485	3.00029	4.46274	2.81843	2.94551	-0.636152	3.64413	5.95894	4.50377	2.7144	1.99624	1.7998	5.72403	4.04381	0.0568193	4.85552
2	ENSG00000260934	CTA-363E6.7	-3.32193	-3.32193	-3.32193	-3.32193	2.02192	-1.17031	-3.32193	-3.32193	-3.32193	-3.32193	-2.07651	-3.32193	-3.32193	-3.32193	-3.32193	-2.57438	2.15359	1.42926	2.7679	3.58791	3.26791	3.08178	3.659	3.04012	3.80271	4.50731	4.32631	-3.32193	1.65186	2.27688	5.15577	4.25544	3.31609	4.19657
2	ENSG00000167711	SERPINF2	-3.32193	-2.98073	-3.32193	-2.97424	-1.72007	-3.32193	-1.67289	-2.0219	-3.32193	-2.45701	-3.0259	-2.32765	-3.32193	-2.43569	1.56857	-1.65029	-2.0282	-2.74077	-1.68994	5.12775	3.79745	4.96914	4.42277	7.32799	5.32715	2.29	4.92655	2.87744	0.135837	0.178874	2.74384	1.07221	1.78502	0.37971
2	ENSG00000196136	SERPINA3	-3.32193	-3.32193	-3.32193	-3.32193	-3.32193	-3.32193	-3.32193	-3.32193	-2.12189	-1.44299	-3.32193	-0.529949	-2.91208	-3.32193	-3.32193	-3.32193	0.791064	-3.32193	-0.853585	3.82475	1.70492	-3.32193	0.454755	4.88809	2.1771	-1.86452	3.94993	0.853237	0.276628	3.88091	0.368724	4.1101	6.66333	4.73836
2	ENSG00000081052	COL4A4	-3.32193	-3.32193	-3.32193	-3.32193	-3.32193	-3.17462	-3.28543	-3.06153	-2.01631	-3.32193	-1.77786	0.483829	1.3135	-1.33258	-2.20695	1.24011	1.49364	-3.32193	-0.0476828	2.79333	2.16082	1.80064	4.93852	0.611918	-0.829121	4.03073	5.79752	3.89906	3.25947	3.7429	4.72038	2.29692	3.40498	4.25109
2	ENSG00000169031	COL4A3	-3.32193	-3.32193	-3.32193	-3.32193	-3.32193	-3.32193	-3.24771	-3.32193	-3.32193	-3.32193	-3.32193	-0.601908	-0.786888	-3.32193	-3.32193	-1.42811	0.420057	-3.32193	-1.95551	2.65941	1.6488	0.00705194	3.77175	-0.609678	-0.781296	5.10514	5.86217	3.29071	2.55855	3.13173	6.70833	3.1402	2.57288	5.24761
2	ENSG00000095585	BLNK	-3.32193	-3.32193	-2.64094	-3.32193	-1.9016	-3.32193	-3.32193	-3.32193	-1.55518	-3.32193	-3.20907	-2.29144	-3.32193	-3.32193	-3.32193	-3.32193	1.00948	-1.99291	-2.99445	3.26705	4.5882	2.84255	4.33053	2.88387	-2.0408	6.18417	4.94063	4.37108	2.89668	3.44852	5.07685	2.41124	3.29565	3.58106
2	ENSG00000181778	TMEM252	-3.32193	-3.32193	-3.32193	-3.32193	-3.32193	-3.32193	-3.32193	-3.15844	-2.76992	-3.32193	-3.32193	-3.32193	-3.32193	-3.32193	-3.32193	-3.32193	-3.32193	-2.84178	-3.32193	5.44039	4.93085	2.39639	4.18481	0.488258	0.332313	3.19059	4.72212	4.53407	4.43109	4.69941	1.17099	4.3196	2.60444	0.870029
2	ENSG00000008196	TFAP2B	-3.32193	-3.32193	-3.32193	-3.32193	-3.32193	-3.32193	-3.32193	-3.32193	-3.32193	-3.32193	-3.32193	0.15685	-3.32193	-3.32193	-2.14585	-3.32193	-3.32193	-3.32193	-3.32193	4.81919	2.81966	5.31487	3.21061	-0.294206	-3.32193	4.46826	2.98556	0.848758	4.13863	4.98479	1.7274	2.82296	3.5192	3.05588
2	ENSG00000135638	EMX1	-3.32193	-3.32193	-3.32193	-3.32193	-1.51455	-2.3687	-3.32193	-3.32193	-3.32193	-3.32193	-3.32193	-1.77571	-3.32193	-3.22644	-1.71449	-3.32193	-3.32193	-3.32193	-0.740264	2.09768	5.01884	3.93686	4.47742	2.23479	1.95298	6.27055	3.5651	0.708849	4.12001	2.86896	3.80307	-0.473064	3.48411	4.16271
2	ENSG00000080293	SCTR	-3.32193	-3.32193	-3.32193	-3.32193	-2.89084	-1.49594	-3.32193	-3.32193	-3.32193	-3.32193	-3.32193	-1.05483	-3.32193	-0.197163	-3.32193	-3.32193	-3.32193	-3.32193	0.304102	3.14863	2.92727	4.58404	3.54088	2.13779	4.67231	6.03332	3.75138	4.42783	0.325018	2.18799	5.25895	2.93788	2.73419	3.65838
2	ENSG00000240409	MTATP8P1	-3.32193	-3.32193	-2.54262	-2.59409	-1.52672	-3.32193	-2.61333	-3.32193	-3.32193	-3.32193	-3.32193	-3.32193	-2.62911	-3.32193	-3.32193	-3.32193	-3.32193	-3.32193	-1.11254	4.50398	3.25104	2.19973	1.12726	3.59072	1.54939	4.60223	3.57419	2.17475	2.23105	2.14302	4.41595	2.65806	2.28752	2.48193
2	ENSG00000272214	AC079602.1	-3.32193	-3.32193	-3.32193	-3.32193	-2.92482	-3.32193	-3.32193	-3.32193	-3.32193	-3.32193	-3.32193	-3.32193	-3.32193	-3.32193	-3.32193	-3.32193	-2.90985	-3.32193	-3.32193	4.66743	3.04834	1.78445	2.06004	2.73696	3.40969	4.83202	2.80274	1.73346	1.49144	1.73126	3.52066	2.12782	0.711169	2.61319
2	ENSG00000228262	AC073218.2	-3.32193	-3.32193	-3.32193	-3.32193	-3.32193	-3.32193	-3.32193	-3.32193	-3.32193	-3.32193	-3.32193	0.976701	-3.32193	-3.32193	-1.05511	-0.544104	-2.56274	-3.32193	-0.981107	3.21336	2.89428	-2.22176	1.81883	0.053167	-1.53038	4.62099	4.63798	1.90526	1.31646	2.25263	4.61944	2.39686	1.98728	3.08758
2	ENSG00000138079	SLC3A1	-2.68991	-3.01172	-3.32193	-3.09655	-1.19943	-3.32193	-3.32193	-3.25736	-2.78357	-2.76311	-2.43432	0.839984	-3.32193	-2.50913	0.833773	-3.32193	-3.32193	-2.86312	0.255041	5.51856	1.39891	0.806357	4.60637	1.66459	-0.121399	2.28015	5.35077	0.555276	2.38037	2.78831	1.70549	2.72971	3.46942	3.54841
2	ENSG00000137251	TINAG	-3.32193	-3.32193	-3.32193	-3.32193	-3.32193	-3.32193	-3.32193	-3.32193	-3.32193	-3.32193	-3.32193	1.31717	-3.32193	-3.32193	-0.690142	-3.32193	-3.32193	-3.32193	-3.32193	2.74131	-0.462595	2.81187	3.36121	2.15637	-1.01633	0.629688	4.83896	3.28372	3.61199	3.47538	3.31429	4.27277	3.88827	3.97262
2	ENSG00000173557	C2orf70	-3.32193	-2.12562	-1.48125	-3.32193	-3.32193	-2.57313	-3.32193	-3.32193	-3.32193	-3.32193	-3.32193	-0.963416	-2.89074	-2.06514	0.463267	-0.531875	-2.48405	-3.32193	-1.86951	1.63157	1.21433	-1.11413	4.72551	2.49855	2.11904	2.64229	2.4517	4.65205	3.138	4.34802	2.59958	2.65661	4.61405	3.24976
2	ENSG00000015520	NPC1L1	-3.32193	-3.32193	-3.32193	-3.32193	-3.32193	-3.07037	-3.32193	-3.32193	-3.32193	-3.32193	-3.32193	-2.84983	-3.32193	-2.01367	1.04095	-3.32193	-3.32193	-3.32193	-0.860918	2.31115	0.839726	-0.546502	3.17732	3.05587	2.4203	1.44385	3.22592	2.69521	2.41183	2.54064	2.639	1.6694	3.93016	3.74622
2	ENSG00000164007	CLDN19	-3.32193	-3.32193	-3.32193	-3.32193	-3.32193	-2.63639	-3.32193	-3.32193	-3.32193	-3.32193	-3.32193	-2.98254	-3.32193	-2.43288	-2.65666	-3.32193	-0.412021	-3.32193	-3.05023	4.53094	7.05226	6.45944	6.84427	3.42424	3.15989	3.25683	5.85772	3.87913	3.61194	5.32507	0.714531	-0.103672	3.16576	1.31792
2	ENSG00000248993	XXbac-BPG181M17.5	-3.32193	-3.32193	-3.32193	-3.32193	-3.32193	-3.32193	-3.32193	-3.32193	-3.32193	-3.32193	-3.32193	-3.32193	-3.32193	-3.32193	-3.32193	-3.32193	-3.32193	-3.32193	-3.32193	-3.32193	4.13431	6.5033	6.10444	2.85391	6.12309	4.16196	5.34195	5.40693	3.64918	5.26783	-1.83147	3.6802	4.19341	2.35203
2	ENSG00000134240	HMGCS2	-3.32193	-3.32193	-3.32193	-3.32193	-3.32193	-3.32193	-3.32193	-3.32193	-3.32193	-3.32193	-3.32193	-3.32193	-3.32193	-3.32193	-3.32193	-3.32193	-3.32193	-3.32193	-3.32193	1.45153	1.95741	4.17588	3.39957	8.34558	1.48896	7.94845	-2.20665	3.87877	2.45977	0.737202	-1.01844	-1.68109	1.92543	0.291427
2	ENSG00000125798	FOXA2	-3.32193	-3.32193	-3.32193	-3.32193	-3.32193	-0.659527	1.36957	-3.1061	-2.72996	-3.32193	-3.32193	-3.32193	-3.32193	-2.7491	-3.32193	-3.32193	-0.676164	-3.32193	-3.32193	-0.0366842	-0.199673	0.178351	3.64227	4.61077	6.36083	4.18329	1.06336	4.13035	2.21426	2.87095	2.27159	2.56392	2.85392	2.59309
2	ENSG00000162949	CAPN13	-3.32193	-3.32193	-3.32193	-3.32193	-2.03589	-3.32193	-3.32193	-3.32193	-3.32193	-3.32193	-3.32193	-3.1665	-3.32193	-3.32193	-3.32193	-3.32193	-0.252207	-3.32193	-2.67398	-0.886932	0.119715	1.70655	3.90247	0.045415	2.35575	5.12805	-0.523241	2.35334	2.72312	3.67973	1.83678	2.82254	2.74942	2.49394
2	ENSG00000054179	ENTPD2	-3.32193	-3.32193	-2.57785	-3.32193	-2.56325	-3.32193	-3.32193	-3.32193	-3.32193	-3.32193	-3.32193	-2.44259	-3.32193	-3.32193	-3.32193	-3.32193	-1.04879	-2.91413	-1.71496	-0.628838	1.518	0.56092	5.48557	4.1271	2.7664	0.511083	3.0124	2.01762	2.14112	3.60853	1.30247	1.08086	4.02663	2.70358
2	ENSG00000241388	HNF1A-AS1	-3.32193	-3.32193	-3.32193	-3.32193	-3.32193	-3.32193	-3.32193	-3.32193	-3.32193	-3.32193	-3.32193	-3.32193	-3.32193	-3.32193	-3.32193	-3.32193	-3.32193	-3.32193	-3.32193	2.81957	1.62194	0.815149	3.84446	3.11166	3.43057	2.58384	2.01877	2.15097	1.69192	2.11126	1.66606	0.914886	2.69468	1.51897
2	ENSG00000204385	SLC44A4	-1.05139	-1.45515	-1.01741	-2.18532	-0.409934	0.522658	-3.32193	-3.32193	-3.32193	-3.32193	-3.32193	-0.108767	-3.32193	-3.17972	-1.81338	-3.32193	2.27939	-1.50699	2.01109	-1.90153	-0.661691	-0.763465	6.34794	6.30988	5.32259	5.26617	4.44164	5.23425	5.76844	5.5901	5.65103	4.71837	6.62365	5.81422
2	ENSG00000179913	B3GNT3	-3.32193	-3.32193	-3.32193	-3.32193	-3.28021	-3.32193	-3.32193	-3.32193	-3.32193	-3.32193	-3.32193	-1.10629	-3.32193	-3.18642	-0.0588937	-3.32193	1.57298	-2.54258	0.321732	-2.57205	-2.4249	-1.39725	6.30782	5.32478	5.84511	4.27144	4.79781	5.98021	7.06907	6.02614	4.09443	5.66128	7.19651	5.23754
2	ENSG00000189334	S100A14	-2.03132	-3.2182	-1.14198	-2.68017	-2.50123	-1.44122	-3.32193	-3.25102	-3.32193	-3.32193	-3.32193	-0.68283	-3.32193	-0.208411	-3.32193	-3.32193	2.88802	-0.533267	-2.05044	-0.119313	-0.0454419	2.3302	5.34409	7.83742	3.9102	2.10612	3.5995	5.47291	6.53004	6.095	5.06006	6.34853	6.61871	5.84804
2	ENSG00000169562	GJB1	-2.22374	-3.32193	-2.14158	-3.32193	-0.0268355	-1.75739	-3.32193	-3.32193	-3.32193	-3.32193	-3.32193	-3.32193	-3.32193	-3.32193	-1.18292	-3.32193	-0.142938	-2.72754	-3.32193	-0.0368855	-0.483912	5.27916	4.99383	7.38644	5.91559	4.71596	5.31791	4.81105	4.65649	4.9812	4.06996	3.55086	5.73234	4.2271
2	ENSG00000176153	GPX2	-3.32193	-3.32193	-1.99306	-3.32193	-3.32193	-3.32193	-3.32193	-3.32193	-3.32193	-3.32193	-3.32193	-3.32193	-3.32193	-3.32193	-3.32193	-3.32193	2.4718	-3.32193	-3.32193	-1.19925	-3.32193	-2.93281	1.6582	8.33845	6.47916	4.47328	3.33795	3.99365	4.79154	1.6436	3.44183	3.80265	3.22832	4.05555
2	ENSG00000089356	FXYD3	-2.74312	-1.21474	-0.541196	-2.76578	-2.87976	-1.09273	-3.06959	-3.32193	-3.32193	-3.32193	-3.32193	-3.32193	-3.32193	-3.32193	-3.32193	-3.32193	-1.39656	-3.32193	-3.32193	-3.32193	-3.32193	0.689245	5.11984	7.30799	1.50038	6.24551	2.97332	4.09585	4.45366	4.3706	3.58423	3.09755	3.69852	2.69229
2	ENSG00000142273	CBLC	-3.28126	-1.87508	-2.14727	-3.32193	-3.32193	-1.2332	-3.32193	-3.32193	-3.32193	-3.32193	-3.32193	-1.21497	-3.23846	-3.32193	-3.32193	-3.32193	1.35016	-1.33665	-0.576149	-3.32193	-3.32193	-3.32193	3.22824	4.99371	0.693623	3.30722	1.204	4.85436	4.96716	4.83313	4.00347	4.48126	5.42107	4.72119
2	ENSG00000125731	SH2D3A	-1.91874	-3.32193	-1.82667	-2.77958	-3.2391	-0.506937	-2.2824	-3.32193	-1.56169	-1.52128	-1.81958	1.48045	-1.45025	-2.496	-3.32193	-3.32193	2.5415	1.04433	1.10563	-1.3438	0.977463	1.75313	3.95206	3.60757	4.08946	4.18624	3.34714	4.385	5.05702	4.92967	4.44613	4.17796	4.67501	4.46481
2	ENSG00000169403	PTAFR	-2.9723	-3.32193	-3.32193	-3.32193	-1.25395	-1.65153	-3.32193	-3.32193	-3.25804	-3.32193	-3.32193	-0.132606	-3.26827	-2.01656	-3.32193	-3.32193	0.926394	-2.05515	0.368701	-3.32193	-1.51522	1.80081	4.73561	2.29264	2.70301	0.715726	4.02506	4.13199	5.903	6.37899	4.66749	4.60783	5.91849	5.98879
2	ENSG00000005001	PRSS22	-3.32193	-3.32193	-2.97854	-2.96223	-3.21286	0.266912	-3.32193	-3.32193	-3.09651	-3.32193	-3.32193	0.00996339	-3.32193	-3.32193	-3.32193	-3.2153	1.06815	0.123004	-0.315544	-3.32193	-3.32193	1.03912	1.39301	0.381726	3.53204	5.22607	5.13752	3.8239	4.2115	3.85873	6.62756	4.80643	3.58945	5.65147
2	ENSG00000119411	BSPRY	-3.32193	-3.32193	-2.58132	-2.20505	1.11371	1.83679	-3.32193	-3.32193	-3.32193	-3.32193	-3.32193	0.489656	-3.32193	-1.12624	-3.32193	-3.32193	1.6291	-0.373004	0.0710899	-1.59459	0.116817	4.18098	3.70025	3.36536	3.37568	3.96874	3.24237	4.37963	4.67119	4.19832	3.21138	3.59066	4.42626	4.14726
2	ENSG00000253313	C1orf210	-2.97825	-3.32193	-2.05657	-3.32193	-1.05318	2.06616	-3.32193	-3.32193	-3.32193	-3.32193	-3.32193	-2.88512	-3.32193	-1.04895	-3.32193	-3.32193	0.571929	-1.02873	-1.40466	-2.69009	1.73953	3.89462	5.41203	3.66091	5.08098	3.96096	4.20197	3.88621	3.6597	3.17702	2.94773	3.22553	3.72617	3.19562
2	ENSG00000179178	TMEM125	-3.32193	-2.82831	-3.32193	-3.32193	-3.32193	2.09651	-3.32193	-3.32193	-3.32193	-3.32193	-3.32193	-0.148703	-2.08846	-0.247073	-2.67562	-3.32193	1.10985	-1.87696	-0.1061	-3.32193	-0.0538141	0.854219	3.88471	2.94896	4.3958	3.63483	2.65763	3.68843	3.63734	3.41374	3.31671	2.76509	3.72444	3.25106
2	ENSG00000151715	TMEM45B	-0.825706	-0.960654	-2.38958	-2.94068	-1.03187	-0.894236	-3.32193	-3.32193	-2.80862	-3.32193	-3.32193	-0.129352	-1.49808	-0.762524	-1.83741	-3.16444	0.228788	-3.32193	-2.02187	-0.530195	3.0479	3.13069	2.92165	5.49292	5.41555	4.58337	2.348	3.72014	4.04027	4.14142	3.55117	3.87108	4.04873	4.0943
2	ENSG00000174567	GOLT1A	-3.32193	-2.29959	-3.05044	-2.58672	-0.207561	-1.22207	-3.32193	-3.32193	-3.32193	-3.32193	-3.32193	-1.557	-1.91453	-3.32193	-3.2443	-1.50345	0.837031	-3.32193	-1.20532	-0.676093	-0.517313	3.63761	1.53297	6.20047	3.67075	3.66044	2.6487	2.30354	1.5533	2.87114	3.07736	2.49102	2.95216	1.936
2	ENSG00000167183	PRR15L	-3.32193	-3.32193	-3.32193	-3.32193	-3.32193	0.15972	-3.32193	-3.32193	-2.79386	-3.32193	-3.32193	-3.32193	-3.32193	-2.41037	-3.32193	-3.32193	-0.0797494	-3.32193	-3.32193	-1.63666	1.86104	4.29256	3.68431	6.17908	4.60319	4.55046	3.03013	3.25833	1.99573	2.62879	2.57122	2.63388	2.89015	2.0532
2	ENSG00000165188	RNF183	-3.32193	-3.32193	-1.13086	-3.32193	-0.913518	-0.687646	-3.32193	-3.32193	-3.32193	-3.32193	-3.32193	0.506988	-3.32193	-2.84915	-3.32193	-0.666624	-1.8652	-2.04835	-1.30335	0.757092	0.4449	2.17191	2.75411	1.4739	3.49072	3.568	2.36222	3.49759	1.84566	4.24474	4.26488	2.95362	3.46635	4.44288
2	ENSG00000198515	CNGA1	-3.32193	-3.32193	-3.32193	-3.32193	-2.52031	-3.32193	-3.32193	-3.32193	-3.32193	-3.32193	-3.32193	0.517477	-3.32193	-0.706446	-3.32193	-3.32193	-1.48447	-3.32193	-2.62118	-0.212867	-0.91805	-1.21242	4.94352	2.58844	1.27955	3.6728	2.4249	4.03284	3.883	3.64257	4.2614	4.70822	2.73662	4.72059
2	ENSG00000002726	AOC1	-3.32193	-3.32193	-3.32193	-3.32193	-1.68227	-3.32193	-3.32193	-3.32193	-3.32193	-3.32193	-3.32193	-2.44493	-3.32193	-3.32193	-3.32193	-3.32193	-3.32193	-3.32193	0.051024	-3.32193	0.857081	3.07603	4.41893	4.38785	0.654243	4.97092	4.24885	2.87458	4.20181	2.83537	4.99096	1.83695	4.85918	0.925794
2	ENSG00000168907	PLA2G4F	-3.32193	-3.32193	-3.32193	-3.32193	-0.85552	-1.88386	-3.32193	-3.32193	-3.32193	-3.32193	-3.32193	-3.32193	-3.32193	-3.32193	-3.32193	-3.32193	-0.94953	-2.08427	-3.32193	-1.75263	0.248936	4.0327	2.04485	2.27737	1.10901	4.53851	4.91728	2.46887	3.04039	2.89721	3.79644	1.89146	2.68436	3.02428
2	ENSG00000148702	HABP2	-3.32193	-3.32193	-3.32193	-3.32193	-1.41988	-3.32193	-3.32193	-3.32193	-3.32193	-3.32193	-3.32193	-1.00464	-3.32193	-3.32193	-0.535832	-0.979405	-3.32193	-3.32193	0.330157	-1.23577	-0.0923602	-3.32193	1.7158	4.81083	9.40321	0.181548	2.29936	4.37925	3.65386	4.33465	3.98856	4.14509	4.98347	3.43603
2	ENSG00000140297	GCNT3	-3.32193	-3.32193	-3.32193	-3.32193	-2.87142	-3.32193	-3.32193	-3.21903	-3.32193	-3.32193	-3.32193	1.43024	-3.32193	-1.50505	0.225731	0.78709	-3.32193	-3.32193	-2.4582	-2.26132	-1.57373	1.84198	0.291309	4.8872	6.27828	2.61959	1.86404	2.65001	4.34523	3.07424	3.30229	4.71067	3.35838	3.59519
2	ENSG00000214049	UCA1	-3.32193	-3.32193	-3.32193	-3.32193	-1.88795	-3.32193	-3.32193	-3.32193	-3.32193	-3.32193	-3.32193	3.86691	-2.1955	-3.32193	-3.32193	0.881563	-3.32193	-3.32193	-3.32193	-3.30292	0.427713	-1.6215	-2.29357	0.210065	7.97679	2.42813	-0.755186	6.00566	7.84378	4.3443	5.35879	6.69929	6.18041	4.75808
2	ENSG00000109321	AREG	-3.32193	-3.32193	-3.32193	-3.32193	-3.32193	-3.32193	-3.32193	-3.32193	-3.32193	-3.32193	-3.32193	0.506663	-3.32193	-3.32193	-0.957235	-2.72179	-2.89064	-0.635445	-3.32193	-3.32193	-3.32193	-2.8345	-3.19154	-0.894652	4.70949	1.34584	2.01041	4.42473	5.13462	3.13409	3.52462	6.42916	3.50726	4.50887
2	ENSG00000205595	AREGB	-3.32193	-3.32193	-3.32193	-3.32193	-3.32193	-3.32193	-3.32193	-3.32193	-3.32193	-3.32193	-3.32193	0.433526	-3.32193	-3.32193	-1.6741	-3.31407	-3.24523	-1.44524	-3.32193	-3.32193	-3.32193	-3.32193	-3.32193	-1.20044	4.17154	1.23695	1.88148	3.92719	4.57402	2.55365	3.32184	6.02433	2.87758	4.19813
2	ENSG00000167165	UGT1A6	-3.32193	-3.32193	-3.32193	-3.32193	-3.2358	-3.32193	-3.32193	-3.32193	-2.3388	-3.32193	-3.32193	5.13766	-2.84754	-3.32193	0.321547	-1.13821	2.24933	-1.35623	0.521543	-2.78418	2.32219	-0.306024	-1.29077	-0.977415	-3.32193	3.80933	5.13432	2.36059	4.95045	3.02591	4.78391	4.82549	3.58579	6.68042
2	ENSG00000171631	P2RY6	-3.32193	-3.32193	-3.32193	-3.32193	-1.6136	-3.32193	-3.32193	-3.32193	-2.85275	-3.32193	-3.32193	0.335918	-2.6804	-3.32193	1.41196	0.189553	-0.149746	-3.32193	1.49121	2.80032	-0.00864451	0.9152	-1.11202	-1.56689	-2.60975	-1.15311	3.55959	2.959	4.09016	5.40544	3.67864	3.93808	5.59592	4.38283
2	ENSG00000157765	SLC34A2	-3.32193	-3.32193	-3.32193	-3.32193	-0.663045	-2.27981	-0.135577	-1.02765	-0.348028	-3.32193	-3.32193	3.16833	-3.32193	-3.32193	-1.92283	-2.7741	3.48494	-3.32193	0.49135	2.86322	0.825891	2.83935	1.62846	-0.0577565	1.20746	-1.28527	2.25385	3.96376	5.96565	7.46941	5.71898	6.88313	8.18369	6.07969
2	ENSG00000181577	C6orf223	-3.32193	-3.32193	-3.32193	-3.32193	-3.32193	-3.32193	-3.32193	-3.32193	-1.63916	-3.32193	-3.32193	-1.4752	-3.04132	-3.32193	-0.879866	-3.32193	0.774966	-2.56898	-1.78297	1.43698	0.787073	-2.98511	3.5207	2.23239	-3.32193	-2.58551	0.240204	3.14475	4.72079	4.96433	3.66279	3.75763	4.52149	5.21948
2	ENSG00000137440	FGFBP1	-3.32193	-3.32193	-3.32193	-3.32193	-3.32193	-3.32193	-3.32193	-3.32193	-3.32193	-3.32193	-3.32193	0.213553	-3.32193	-3.32193	-3.32193	-3.32193	1.48459	-3.32193	-1.50693	-2.27111	-1.10432	-3.32193	0.952848	-2.57068	-1.2368	-3.32193	2.0401	2.89135	6.0075	4.97095	3.53249	6.48687	4.71906	6.35411
2	ENSG00000144908	ALDH1L1	-3.32193	-3.3104	-1.9535	-3.32193	-0.776535	-0.9281	-3.32193	-3.32193	-3.32193	-3.32193	-3.32193	-2.73644	-3.32193	-2.37981	-3.32193	-2.30796	-1.51305	-3.32193	-3.11332	-1.99779	3.24619	-2.03129	0.789153	-0.584321	-2.07619	3.22667	1.19749	3.34674	4.79588	3.54586	3.45815	3.35159	5.18137	4.7352
2	ENSG00000171236	LRG1	-3.32193	-3.32193	-3.32193	-3.32193	-1.83283	-2.61694	-3.32193	-3.32193	-3.32193	-3.32193	-3.32193	-1.60169	-3.32193	-3.32193	-3.32193	-3.32193	-2.63134	-3.32193	-3.32193	-1.9719	1.03974	2.32205	-1.01022	4.44584	-1.39512	1.22149	1.38372	1.69517	2.80135	3.91235	3.64226	3.35558	5.25607	3.19418
2	ENSG00000047457	CP	-3.32193	-3.32193	-3.32193	-3.32193	-1.53768	-3.32193	-3.32193	-3.32193	-3.32193	-3.32193	-3.32193	-1.91023	-3.32193	-1.99837	-3.32193	-3.32193	-3.32193	-2.74324	-3.32193	1.56652	-0.427161	-2.58393	-3.32193	0.914465	1.86881	4.19826	1.26701	-0.299132	0.436578	5.86185	4.17661	4.75317	3.53122	3.88206
2	ENSG00000164825	DEFB1	-2.68924	-3.32193	-3.32193	-3.32193	-3.32193	-2.17225	-3.32193	-3.32193	-3.32193	-3.32193	-3.32193	-3.32193	-3.32193	-3.32193	-3.32193	-3.32193	-3.32193	-3.32193	-3.32193	0.838734	-0.479907	-0.493079	-2.25004	3.88562	-0.256246	3.74545	1.24343	3.9038	3.40073	5.67198	7.13804	6.82117	5.48224	6.35516
2	ENSG00000235142	RP1-60O19.1	-3.32193	-3.32193	-3.32193	-3.32193	-3.32193	-3.32193	-3.32193	-3.32193	-3.32193	-3.32193	-3.32193	-1.22094	-3.32193	-3.32193	-3.32193	-3.32193	-3.32193	-3.32193	-3.32193	0.676349	0.598156	-0.382685	-0.939745	0.216399	0.423385	3.49731	1.08747	-0.17204	4.40243	5.37974	7.23565	6.12163	3.54967	5.24516
2	ENSG00000134873	CLDN10	-1.1636	-1.62978	-1.78708	-2.37948	-0.0511196	-3.32193	-1.54489	-1.11408	-2.51123	-3.32193	-3.32193	-2.50899	-3.24092	-2.63025	-1.93325	-1.92937	-3.32193	-3.32193	-3.32193	-1.16268	-3.32193	2.37472	-0.0805501	2.03783	-1.19128	1.05755	4.03259	5.04638	4.3566	5.67646	5.5916	6.57187	5.97192	5.63227
2	ENSG00000162896	PIGR	-1.45911	-1.34358	-0.702736	-0.734573	-1.40443	-3.32193	-3.32193	-3.32193	-3.32193	-3.32193	-3.32193	-3.32193	-3.32193	-3.32193	-3.32193	-3.32193	-3.32193	-3.32193	-3.32193	-3.32193	-2.26072	-0.36565	1.16268	0.631402	-2.14542	4.95292	1.50751	0.70209	4.30285	4.87267	6.02587	5.65687	5.63167	4.76086
2	ENSG00000134258	VTCN1	-3.12122	-3.32193	-3.32193	-3.32193	-3.30413	-3.32193	-3.32193	-3.32193	-3.32193	-3.32193	-3.32193	-0.41772	-1.61638	-2.07476	-3.32193	-1.73604	-0.141362	-2.20577	-2.42591	1.78512	-3.04117	2.27798	-0.257592	2.11156	-1.2073	5.32489	5.47879	5.32786	5.22981	4.35738	6.20305	6.25413	4.79415	3.75094
2	ENSG00000119125	GDA	-3.32193	-3.32193	-3.32193	-2.97875	-3.32193	-3.32193	-3.32193	-3.32193	-3.06148	-3.32193	-1.78676	-1.19115	-3.22964	-3.32193	-3.32193	-3.32193	1.10074	-0.606768	-3.32193	0.786078	-0.432108	2.86371	-3.32193	3.01956	2.53332	3.72904	2.47239	3.89965	3.95942	3.78526	5.30391	5.01315	3.63419	5.40407
2	ENSG00000196260	SFTA2	-3.32193	-3.32193	-3.32193	-3.32193	-3.32193	-3.32193	-3.32193	-3.32193	-3.32193	-3.32193	-3.32193	-2.35212	-3.32193	-3.32193	-3.32193	-3.32193	0.534669	-3.32193	-3.32193	-0.884738	-3.32193	4.00316	-3.32193	-0.921267	-1.4354	1.81006	3.3512	3.62624	5.17465	4.06131	3.83884	4.31216	4.48956	4.81794
2	ENSG00000135373	EHF	-3.32193	-3.32193	-3.32193	-3.32193	-3.32193	-3.32193	-3.32193	-3.32193	-3.32193	-3.00464	-3.32193	2.45874	-3.32193	-3.32193	-3.32193	-3.32193	1.73001	-1.33181	-1.5539	-3.32193	-3.32193	1.42722	0.52651	1.06714	-0.854036	3.68097	1.63033	4.6513	4.72648	3.97557	2.00896	4.16332	2.39664	3.06523
2	ENSG00000101276	SLC52A3	-3.32193	-3.32193	-3.32193	-3.32193	-3.32193	-3.32193	-3.32193	-3.32193	-3.32193	-3.32193	-3.32193	-3.32193	-3.32193	-3.32193	-2.81495	-2.26873	0.186767	-3.04435	-2.88778	-3.32193	-1.0347	2.49799	-0.576882	2.64658	0.635624	3.53131	2.68887	3.95152	3.90986	4.11111	3.25406	3.33771	5.12464	4.08478
2	ENSG00000102243	VGLL1	-3.32193	-3.32193	-3.32193	-3.32193	-3.32193	-3.32193	-3.32193	-3.32193	-3.32193	-3.32193	-3.32193	-3.32193	-3.32193	-3.32193	-3.32193	-3.32193	1.90441	-2.80656	-3.32193	-3.32193	-3.32193	0.786529	-1.16616	1.97386	0.632538	5.34502	-1.10244	4.13123	5.49574	3.46729	3.9085	5.14458	4.60359	2.67294
3	ENSG00000133134	BEX2	6.35456	7.26254	6.87491	5.66209	5.54353	6.12587	1.002	1.93375	1.54407	-3.32193	-0.273817	4.4244	2.97848	5.09165	1.49758	2.17003	1.64732	-1.94356	1.47145	4.2798	4.69841	3.83306	4.61198	1.57138	3.73185	3.31678	2.85512	3.12119	1.59552	2.18891	2.64754	2.80061	1.78813	2.98147
3	ENSG00000188322	SBK1	3.74401	5.79579	6.4314	5.00567	5.89539	6.00037	3.7336	2.80243	2.29271	-3.32193	-3.32193	1.77395	0.599156	4.5188	0.392702	-1.07659	2.97554	-0.740917	1.14103	3.18212	4.10423	4.68844	4.22029	3.95535	2.61503	3.81067	2.42658	4.58516	2.45626	1.67326	1.71114	2.12348	2.59637	0.775025
3	ENSG00000134323	MYCN	5.26203	6.0373	6.54376	4.55489	7.11211	5.989	1.50294	1.37054	2.40693	-3.32193	-3.32193	1.46214	2.44008	2.64286	1.3995	1.83465	2.82898	-0.369203	2.61636	5.82763	5.88452	7.12732	3.13197	2.29627	0.644991	3.16529	3.02496	3.84849	0.0493101	-0.459987	-0.160421	0.320254	-0.171755	-0.731865
3	ENSG00000178343	SHISA3	4.09506	6.62491	6.52045	6.73401	6.8623	4.52875	-1.86455	2.67063	3.583	-3.32193	-3.32193	0.0215224	2.86114	1.85046	-3.32193	0.674388	4.70156	-0.697207	0.636228	4.07852	5.36011	6.82502	4.0927	3.60921	3.03083	5.68632	4.18013	4.00365	3.66529	4.75918	0.754845	2.86981	3.94776	2.82341
3	ENSG00000121966	CXCR4	6.21239	4.7814	3.77183	5.18447	5.38257	6.25532	5.06574	6.31406	5.42169	-3.32193	-3.32193	1.65919	-1.89836	3.67636	-1.18693	0.863027	3.50112	0.0746972	3.38571	5.33984	6.33414	5.47299	7.64168	2.32272	7.99337	4.50927	3.05142	2.53747	-0.35777	1.60242	-0.68625	-0.18025	0.986375	-1.03368
3	ENSG00000164488	DACT2	1.65349	2.05026	3.39616	2.43523	2.9831	3.78871	-3.32193	-1.32378	0.323266	-3.32193	-3.32193	-0.0824903	-0.998766	3.64286	-0.264143	-1.00863	1.00857	-3.32193	-0.650503	4.42647	4.03167	4.88409	5.76683	3.38995	3.95203	4.50124	2.52213	4.13967	1.3051	3.00156	2.32382	2.73893	3.6623	1.85874
3	ENSG00000164946	FREM1	-0.679056	2.18953	1.27717	3.01991	2.77643	3.89671	-3.32193	-3.32193	3.78346	-2.72475	-3.32193	-0.702811	-3.1978	3.47765	-3.32193	-0.690651	-1.27807	-1.06646	-2.5294	3.92446	4.15479	4.44389	3.74901	2.13101	7.11786	4.74363	3.60324	2.96423	1.37671	0.778696	1.8346	1.1081	1.11666	0.822102
3	ENSG00000109956	B3GAT1	2.09079	4.38379	5.03284	2.73651	2.34361	2.76542	-3.32193	-1.81228	-2.10303	-3.32193	-3.32193	-0.333898	1.39761	2.14523	-1.19203	0.0704031	-0.347368	-3.32193	-2.31022	3.92204	3.25681	3.06612	2.95358	1.3766	6.92242	3.92901	2.16041	3.62242	-2.01122	0.857742	-1.11592	-0.926311	1.25211	-0.088132
3	ENSG00000133519	ZDHHC8P1	5.17542	5.48729	5.85047	3.14461	4.02056	4.0011	-3.32193	-3.32193	-2.30281	-3.32193	-2.94447	0.763556	-0.726642	2.0744	0.352329	2.14787	1.69092	0.835657	1.55705	5.45576	6.23358	3.84789	8.79229	4.09451	7.83405	5.88774	4.03788	4.94398	3.63069	2.74915	0.409472	-0.635414	3.25088	1.54662
3	ENSG00000197705	KLHL14	5.39066	4.79025	4.34487	3.39229	5.38685	4.31887	2.57443	0.343976	2.11313	-3.32193	-3.32193	0.532107	0.483529	1.73771	-1.12098	-1.58968	1.0003	-3.32193	-2.23097	3.49272	2.93131	3.22043	3.48917	-0.0909412	1.82322	3.10762	2.54349	3.58482	2.05372	2.65528	1.67106	2.06485	0.606698	2.09217
3	ENSG00000225792	AC004540.4	2.36233	3.01188	3.28672	4.27283	3.84113	5.07642	2.34438	0.461246	-0.0649386	-3.32193	-3.32193	1.00938	-2.19065	2.36543	-3.32193	-3.32193	0.550517	-2.55184	-3.11974	3.46133	2.47755	1.19598	3.9495	-0.359311	1.24779	1.06314	0.952699	1.98189	-0.415834	0.592158	0.564144	1.24197	-3.25131	1.00371
3	ENSG00000165659	DACH1	5.3633	5.29048	5.58671	4.78058	5.18762	5.74504	3.32055	3.02005	3.6042	-3.32193	-0.263035	2.17746	2.99972	3.39368	-2.12954	-3.32193	2.5201	-1.10228	0.409592	2.59461	2.86696	3.89187	2.44203	1.22254	0.893486	2.9551	2.12692	2.27419	-0.619933	-0.126484	-0.581568	-1.48506	-0.444726	0.218087
3	ENSG00000085552	IGSF9	3.73459	4.94138	5.57766	3.70854	4.67964	5.09782	3.48984	2.83137	0.826347	-3.32193	-3.32193	-0.0323651	-1.21668	3.13559	-2.7979	-3.32193	2.15969	-0.640942	-0.888832	2.92884	3.36881	3.23421	-2.39953	2.80979	-3.32193	1.01835	0.942511	3.64025	2.41669	0.681665	0.665329	1.09994	1.1345	0.178938
3	ENSG00000176387	HSD11B2	4.44745	5.64174	6.32383	4.66243	5.85092	4.2528	-0.889835	-0.132742	-0.0586653	-3.32193	-3.32193	-1.49157	-1.02004	0.847588	-1.07679	-1.34592	1.63035	-2.60363	-0.195362	1.87264	0.2749	4.12604	-0.0398916	4.02657	0.167872	1.27665	0.399357	1.0783	1.38969	0.865483	1.33832	-0.579764	0.909166	1.33204
3	ENSG00000262877	RP11-1055B8.4	3.86076	4.10532	4.72003	2.55184	5.50834	3.70282	0.931335	0.373219	0.439815	0.66512	0.577422	-1.02534	-0.736518	0.679577	-2.84389	-3.32193	1.24165	-0.0977164	-0.442348	4.63687	3.02605	0.744394	2.02747	-1.21004	1.75519	5.49186	4.37614	0.489461	-1.21354	0.520015	4.85684	1.61065	-1.51707	3.54666
3	ENSG00000187017	ESPN	0.553793	3.21759	4.72835	3.84688	3.72247	3.53968	-0.681638	-1.58146	-2.64065	-3.32193	-3.32193	-1.40158	-3.32193	-0.962843	-3.32193	-2.50716	1.95816	-1.91054	-2.06114	1.51008	2.2541	2.34238	5.84187	5.89063	4.43958	3.72643	4.68541	3.62921	0.0119679	1.59749	4.20427	0.24295	3.02206	2.58432
3	ENSG00000009950	MLXIPL	3.51412	5.52811	5.8263	3.07401	5.92217	4.08051	-1.87512	-2.16797	-3.32193	-3.32193	-3.32193	-3.09917	-3.32193	-0.263232	-3.32193	-3.32193	-1.20811	-3.15649	-1.20788	-0.488251	0.330604	0.894053	2.40275	3.29197	4.09072	2.87758	2.88815	2.59437	1.65272	1.7485	5.75023	2.29409	2.16364	3.16294
3	ENSG00000167646	DNAAF3	0.73384	3.50767	4.19927	1.49463	2.14898	3.12273	-0.279032	-2.56	-3.02377	-3.32193	-3.32193	-0.432721	-2.33318	0.532487	-3.32193	-0.692567	-2.15728	-3.32193	-1.63554	1.46188	1.14976	1.35405	3.06672	2.01741	3.0728	2.76621	2.14572	3.38992	3.48218	2.71687	3.86347	3.37106	3.98959	3.80556
3	ENSG00000186007	LEMD1	1.7752	3.83146	3.17513	0.351142	-0.0219875	3.7193	-1.48409	-2.82488	-1.70973	-3.32193	-3.32193	-3.32193	-3.32193	-0.291951	-3.32193	-3.32193	0.415012	-3.32193	-1.1162	-0.568732	1.8027	1.88172	5.34564	1.19109	2.47476	3.20296	3.09977	4.22514	-0.435019	3.20899	3.80481	3.77659	4.76943	3.89451
3	ENSG00000165905	GYLTL1B	0.230806	3.50098	4.16601	1.58256	4.23907	3.4488	-2.56537	-3.32193	-3.32193	-3.32193	-3.32193	-0.842395	-2.84913	0.66909	-2.01166	-3.32193	1.2321	-1.36369	-0.141465	2.98871	3.2886	5.94024	3.3686	4.55054	4.88325	3.19827	4.53822	2.89087	2.56903	2.82194	3.98591	3.46826	3.15965	3.77615
3	ENSG00000181392	SYNE4	2.39883	3.05229	3.62205	3.21136	4.60405	2.25954	-3.06179	-3.32193	-1.50503	-3.03852	-3.32193	-1.30083	-3.14105	-0.44458	-3.32193	-3.32193	-0.24138	-1.03597	-1.18102	-1.37998	2.43431	4.31342	3.33628	1.40054	2.15936	2.82042	3.61743	3.06659	3.7299	3.39917	4.2062	3.68575	4.02646	3.84334
3	ENSG00000006047	YBX2	3.22887	2.72256	3.69767	2.11208	4.15882	3.80025	1.08913	0.38553	-3.32193	-3.32193	-3.32193	-0.736915	-1.20135	0.961779	-3.32193	-3.32193	1.82934	-2.69536	-2.0885	1.91101	3.46439	3.63876	0.841208	4.65762	1.61611	1.27316	2.89958	2.83057	1.19594	2.27833	4.86406	3.32263	3.40637	3.72904
3	ENSG00000105707	HPN	0.63102	1.58746	3.21308	0.34753	3.7915	5.83666	-3.32193	-3.32193	-3.32193	-3.32193	-3.32193	-2.28642	-3.32193	1.25236	-3.32193	-3.32193	-1.78116	-3.07161	-0.192215	-1.43646	3.75335	5.56501	6.22578	7.34058	5.44299	3.05183	6.16916	0.83594	1.49483	3.31963	5.5568	1.10416	4.16078	4.05428
3	ENSG00000225356	RP11-433O3.1	2.68773	3.98189	3.67915	2.16651	3.62149	4.24607	-3.32193	-2.26893	-1.61736	-3.32193	-2.27279	3.51877	1.96507	1.69696	-3.32193	-1.13504	0.959325	-0.952208	-1.39634	-0.0450518	2.92753	3.78224	4.1288	2.50762	4.1725	4.65972	4.30488	4.40299	3.80488	3.23938	3.91397	3.6371	1.78133	3.71155
3	ENSG00000134709	HOOK1	4.21171	3.01903	2.17168	2.20832	2.51384	2.45799	-2.41298	-0.572274	0.213304	-3.32193	-3.32193	2.6702	0.819897	1.69306	-1.07453	-0.811693	-0.111181	-2.2276	-1.55283	2.54644	3.79122	2.94497	4.59884	0.699818	4.62683	3.32382	4.32894	4.7012	3.54656	3.75665	4.40708	4.05315	0.627336	4.09902
3	ENSG00000149573	MPZL2	4.53176	3.96539	4.23332	4.15167	3.13894	3.44753	-3.32193	-1.40098	-0.313355	-3.32193	-3.32193	0.692695	0.0325523	0.365648	-3.32193	-3.07253	2.92958	-0.117019	-2.01812	-0.105608	2.40206	3.37884	3.52431	2.58933	4.36577	4.30309	3.93529	4.44542	5.15081	5.20639	4.58594	5.51561	4.23918	5.6638
3	ENSG00000189431	RASSF10	2.84529	4.05102	4.63713	2.97532	3.88165	3.85648	-3.32193	-3.32193	-3.32193	-3.32193	-3.32193	-1.46308	-3.32193	-0.357884	0.412456	0.553773	-0.500095	-3.32193	-0.905042	2.34945	4.05729	4.38081	5.39226	2.77315	3.23547	2.40164	3.12207	3.57848	3.80744	3.19266	1.55501	1.75584	2.47877	1.1946
3	ENSG00000077063	CTTNBP2	4.3793	3.55287	3.69316	1.783	4.11598	2.95259	-3.32193	-3.32193	-3.32193	-3.32193	-1.69489	-0.125622	0.668219	0.539015	-0.514818	0.0570828	-2.0424	-3.32193	-3.02035	1.97042	1.96275	1.10332	4.77418	-0.562632	3.42159	3.92712	2.90603	3.73617	2.30696	2.58412	2.43983	2.72468	1.17449	1.8029
3	ENSG00000250654	RP11-834C11.7	3.99777	5.0731	5.55165	3.60275	5.70575	4.61702	-3.32193	-2.79341	-2.31176	-1.23864	0.261603	0.786906	-1.6583	1.09489	-0.494225	0.258989	-3.32193	-3.32193	-0.828153	1.66243	3.27977	4.33891	-1.48099	-0.986925	2.90192	3.05642	2.66754	0.484396	1.78497	2.30973	0.550369	2.08488	1.37386	1.35583
3	ENSG00000187957	DNER	3.24833	3.936	4.6293	-3.32193	4.96854	3.42573	-3.32193	-2.0236	-3.32193	-3.32193	-3.32193	-0.185043	-1.24872	1.3644	-0.906294	-1.39247	-1.73404	-3.093	-2.86732	5.15483	4.20256	2.3835	-1.97582	0.447452	-2.21868	2.40501	3.95515	-0.207295	3.20614	3.74339	1.62072	2.03368	3.35544	3.18084
3	ENSG00000167755	KLK6	4.48827	4.4364	4.89807	5.05397	6.58385	5.83849	-3.32193	-3.32193	-3.32193	-3.32193	-3.32193	2.24228	3.08389	3.46759	0.345249	-3.32193	-3.32193	-3.1351	-3.32193	-3.32193	-0.976804	7.25895	2.52127	1.02011	1.82766	2.55145	5.05923	7.65184	8.78244	7.18633	3.12829	8.0742	7.76569	6.67928
3	ENSG00000129455	KLK8	5.20595	5.06787	5.21738	4.66888	3.36931	5.27718	-3.32193	-3.32193	-2.7198	-3.32193	-3.32193	-0.725582	1.30902	1.86066	-3.32193	-3.32193	-3.32193	-3.32193	-3.32193	-3.32193	-1.06497	-1.14955	-3.32193	-3.32193	-2.08528	-0.289457	2.56028	3.80341	3.31532	2.38973	1.53095	4.51338	4.21055	4.28922
4	ENSG00000165215	CLDN3	3.02861	4.00048	5.18226	1.9752	6.97525	5.78311	-3.32193	-3.32193	-3.32193	-3.32193	-3.32193	1.67607	1.27393	2.59272	3.45997	0.577605	4.13987	0.230474	3.89386	3.83092	6.39096	6.7777	8.16508	7.69393	5.39669	6.28507	7.87604	7.16078	7.57954	7.89693	7.31492	7.05238	8.44855	7.76266
4	ENSG00000052344	PRSS8	3.22282	4.07747	5.01164	4.09947	4.46256	4.90033	-3.32193	-3.32193	-3.32193	-3.32193	-3.32193	1.78298	-1.41211	0.765458	1.9647	0.991978	4.74141	1.22437	4.33011	0.0925051	3.51166	7.25935	5.89421	6.09702	3.2195	6.7783	7.78289	6.58993	7.32752	7.66313	7.43206	6.45048	8.29173	7.30005
4	ENSG00000205517	RGL3	4.56874	5.11557	5.56348	3.00658	6.08237	4.56644	-3.32193	-3.32193	-2.33413	-1.39429	-3.32193	1.59203	1.96957	1.87843	-3.32193	0.563051	4.7151	2.41583	3.23132	3.69792	5.38653	5.74429	6.2234	4.34435	6.77079	7.82003	6.68419	5.77466	4.86853	5.08576	8.11638	5.58582	4.99713	6.60421
4	ENSG00000181885	CLDN7	3.36314	1.85463	3.44298	1.48892	2.70404	5.35721	-3.32193	-3.32193	-1.61229	0.325536	-0.268858	4.05547	-0.425573	1.72222	0.297661	-0.771692	4.61971	2.62042	3.45295	0.368768	0.77311	6.65498	6.72375	7.4381	6.94159	6.74157	6.56704	6.52237	7.19258	6.59058	6.75267	6.82504	7.11263	6.95978
4	ENSG00000039068	CDH1	0.00327121	-0.00128313	1.16293	-0.126574	3.93851	4.55555	-3.32193	-3.32193	-0.977767	-3.32193	-2.22885	3.13672	-3.32193	1.02169	-3.32193	-1.22408	4.55509	2.33696	3.48834	0.956689	-0.908082	5.91475	5.30914	5.00935	6.48758	5.9126	4.09034	6.38141	6.61308	6.59936	4.58451	5.06979	5.73396	5.15068
4	ENSG00000185499	MUC1	0.392416	0.622246	1.26133	0.553144	2.60749	1.58412	1.07731	0.659477	1.83353	3.41217	2.93224	3.08522	1.60316	2.44376	3.41915	2.91598	6.83992	4.35533	4.76125	3.34029	3.83684	7.54475	6.82445	8.63741	4.4066	8.4137	8.31334	7.13668	9.32865	9.52825	8.99902	7.83202	10.0061	9.00222
4	ENSG00000109610	SOD3	-0.572546	2.80838	0.482218	-1.22821	-0.364376	1.5454	-3.32193	-3.32193	1.89423	4.69368	5.6493	2.26315	0.296193	1.74287	1.0539	1.9552	6.31566	4.99595	4.86856	6.22176	6.41604	6.35188	9.6374	6.77654	3.81728	7.02069	5.60767	5.1036	8.3958	10.1629	8.96655	9.27591	9.31293	7.97716
4	ENSG00000152268	SPON1	-0.814583	0.52673	1.48951	3.32266	0.679487	2.89868	-3.32193	-3.32193	3.98269	1.97822	4.20871	0.912926	1.07666	2.21478	-1.58816	1.84628	2.38018	3.1647	2.6252	5.12806	3.22029	4.35963	8.52082	5.56309	7.55707	6.64327	6.8027	7.90916	8.47084	8.76598	6.51744	8.53667	8.17793	8.59987
4	ENSG00000137731	FXYD2	0.169104	-0.674538	-2.1069	-1.01476	0.061638	0.553341	-3.32193	-3.32193	-1.33911	-3.32193	-3.32193	5.25807	-0.348056	0.138434	7.77885	1.72011	3.0437	-0.278314	4.59894	6.90578	5.2989	4.54335	7.03723	5.28085	6.45465	6.96291	9.70619	8.23175	10.7539	10.367	10.1373	10.647	10.8116	9.99539
4	ENSG00000108753	HNF1B	-3.32193	-3.32193	-3.32193	-3.32193	-2.33504	-2.82944	-3.32193	-3.32193	-2.69621	-3.32193	-3.32193	5.39386	-0.951214	-1.17373	7.86846	5.75141	4.58617	1.16565	4.79368	7.33149	6.89013	7.50761	7.42088	6.42623	5.86913	6.58668	7.0163	7.24	7.74561	7.65296	6.77123	6.64325	8.07732	7.29525
4	ENSG00000172005	MAL	-3.32193	-2.71179	-3.32193	-3.32193	2.58956	2.63046	-3.32193	-3.32193	-3.32193	-3.32193	-3.32193	6.26312	-2.74412	0.306157	2.52978	3.07582	6.90083	4.35371	6.00141	9.50906	8.67867	4.44643	5.41702	6.43055	0.84087	8.29749	7.44664	5.91925	9.28189	9.2066	7.62259	9.47395	9.21422	8.3611
4	ENSG00000137673	MMP7	-3.32193	-3.32193	-3.32193	-3.32193	-1.00674	-3.32193	-3.32193	-3.32193	0.376313	-3.32193	-3.32193	9.71084	-0.901403	-1.80724	2.80429	-0.474382	5.15936	2.22092	6.00602	6.81976	7.60129	1.61453	4.03633	4.29856	4.84375	8.79336	8.30256	9.53877	9.81531	8.19281	8.56889	10.2317	8.30113	8.68331
4	ENSG00000118785	SPP1	-1.06449	-3.32193	-3.32193	-2.46525	4.57089	2.24047	-1.83087	-3.32193	0.429354	-3.12056	-0.286932	8.94427	2.36353	7.6712	6.16445	8.92767	2.72869	1.64602	4.11413	8.75743	7.93949	3.4562	7.24663	3.70487	5.26052	6.04055	10.5521	8.29409	11.4955	12.1874	10.9776	12.1727	10.9749	12.4437
4	ENSG00000258017	RP11-386G11.10	-0.0286989	1.62748	0.591306	1.16236	7.33844	1.3732	1.01433	0.181929	2.29441	-0.407295	-0.526758	3.43063	1.92672	1.31061	8.76859	8.29106	7.27218	7.34311	7.40601	7.00971	8.991	8.07197	7.92531	8.21038	7.4077	7.80461	7.48277	7.57354	8.14128	7.29491	6.76969	7.72331	8.66101	8.37019
4	ENSG00000265401	RP11-138I1.4	-3.32193	-3.32193	-3.32193	-3.32193	7.20468	-3.32193	2.58333	1.63235	-0.780019	-3.32193	0.320196	0.788619	-3.32193	2.67158	7.27079	6.84867	6.95532	6.80532	6.34847	7.17114	7.34565	6.92098	7.5105	8.03547	7.21504	7.34298	6.88231	7.43609	7.16578	6.43738	6.26912	7.59684	7.13606	7.33012
4	ENSG00000101443	WFDC2	4.23706	5.48708	6.22246	5.55955	5.93587	6.69528	-2.18187	0.65115	0.799336	-3.32193	-3.32193	2.77302	4.25995	4.32532	0.988957	-0.940434	4.40784	1.91813	2.25959	10.3873	9.97565	7.87248	8.5857	8.16082	8.2437	10.0372	10.1616	9.41049	8.94543	10.303	10.7913	10.5094	11.6872	10.4666
4	ENSG00000242574	HLA-DMB	5.5772	4.49794	4.40347	4.12073	6.31919	5.93522	-3.32193	-1.21533	0.00976279	-3.32193	0.862019	1.87523	-1.42708	2.70616	-3.32193	-2.04924	1.73874	-2.30772	0.945743	7.72602	7.77752	9.12238	8.80994	6.57254	9.11131	8.42281	8.71488	7.91168	6.89756	8.00764	7.02057	7.65287	7.48601	7.04185
4	ENSG00000075891	PAX2	7.45909	7.37595	7.92759	6.57169	8.64247	8.05588	-1.95944	-0.830575	3.79349	-3.32193	-3.32193	3.06084	3.5482	4.46718	4.75667	2.63001	6.41674	-1.31357	2.4534	5.68033	5.71707	7.22855	7.27767	6.01743	7.85104	8.16846	6.29941	7.21672	5.36583	5.54696	7.33929	5.38741	6.0653	6.16759
5	ENSG00000147257	GPC3	8.28846	7.22287	6.62159	7.14873	7.23311	7.28551	3.39934	4.54302	6.58831	-3.32193	-3.32193	5.15674	7.88022	7.96104	0.487641	-0.841958	5.42789	-0.587593	-0.792397	6.16389	7.9405	7.83293	9.01494	7.43766	6.88843	7.60068	5.96576	3.7286	3.77529	5.79265	3.73831	2.72994	4.29983	3.2554
5	ENSG00000129038	LOXL1	-0.755025	0.121811	0.505424	1.0362	2.3571	2.8936	4.5008	4.37014	5.29278	6.58404	6.83691	5.59878	5.92057	4.44772	8.43597	8.32648	7.62092	7.07229	8.77084	4.10417	7.43523	4.41356	4.07247	3.60086	5.87704	4.52243	4.36136	4.37307	3.65041	3.39461	3.61009	4.64227	4.70285	4.0255
5	ENSG00000222041	LINC00152	-2.28427	-2.2802	-1.33096	2.29593	0.513885	0.796133	3.29168	4.91632	5.16064	6.52417	6.87853	5.71141	6.24596	5.15395	6.48276	6.33732	6.18855	6.72003	6.09999	5.06629	4.96746	3.86463	3.16256	2.68854	4.626	3.26814	6.27317	5.00748	6.00207	6.01564	5.62958	6.57704	6.05787	5.50436
5	ENSG00000161638	ITGA5	1.69742	2.65425	2.11474	4.44528	0.695112	3.51898	4.84945	4.5578	6.75053	6.15353	6.52249	5.0291	5.09873	5.35634	8.08567	7.36986	5.99901	7.48739	7.1024	0.343396	1.24371	0.875835	0.211835	5.03693	3.75219	0.894744	4.40151	3.75008	4.37461	4.35082	2.95968	4.1607	3.92817	4.21662
5	ENSG00000103257	SLC7A5	-1.86978	1.33676	1.5702	1.79432	1.78044	3.05582	5.35503	4.87563	5.10331	5.02008	6.10984	5.15539	5.92814	6.37385	7.76534	7.62661	6.28674	7.9038	7.97924	1.62501	3.27535	4.83347	2.1395	4.04977	3.94203	1.8754	3.26156	3.27864	4.4656	3.953	1.85416	2.47597	3.9838	3.90065
5	ENSG00000120708	TGFBI	1.0874	1.84315	1.70595	5.33614	0.306157	2.13067	2.68469	0.923689	8.37387	8.74913	8.31988	9.11422	5.94864	7.24099	8.8259	5.96722	6.81529	8.48428	8.92804	3.84899	3.10281	1.17728	7.61317	3.87014	3.82873	1.28883	5.62868	5.84093	5.85637	5.98574	4.98317	6.34946	6.49611	6.53652
5	ENSG00000142871	CYR61	0.736994	-1.29594	0.64795	3.173	1.25357	3.2773	0.713441	2.46274	7.77889	7.72608	8.04661	8.08049	9.68542	8.07781	9.28863	9.04265	8.33515	8.92129	9.01728	3.30353	5.22466	2.80748	3.00277	2.05651	4.09575	2.01298	4.16165	4.92259	6.74273	6.79894	4.94052	7.12519	6.56361	6.03678
5	ENSG00000134013	LOXL2	2.9976	3.26484	3.97068	4.3182	2.12458	2.86709	5.61905	5.13261	7.31202	7.1472	7.88076	7.14199	6.32259	5.76272	9.1264	8.89171	8.17748	8.8843	8.93563	2.27711	4.01423	0.832542	1.62288	0.506246	2.02277	0.566172	4.13805	4.46223	6.05773	6.97237	4.84567	5.64237	7.51112	7.67363
5	ENSG00000177469	PTRF	-0.350896	-0.380072	-0.166546	4.06005	-0.16575	0.948646	4.92493	4.68362	7.00432	8.57907	8.59359	7.20649	7.82998	6.39963	8.49609	7.74354	7.85718	8.58104	8.51138	-1.5107	1.0945	-2.56859	2.25889	3.19138	1.746	1.05343	2.59696	4.83537	5.9164	6.12999	2.88464	5.16546	5.86404	5.54466
5	ENSG00000024422	EHD2	-0.418444	1.38905	1.13753	4.01445	-3.32193	0.00841518	2.86486	3.27367	5.53729	7.19148	7.42114	4.99861	5.15428	2.593	7.93466	7.46709	6.53908	7.90616	7.96199	-2.29055	-2.70869	-2.47396	0.979206	-0.600376	-0.193506	-0.925199	3.04291	4.42676	6.14331	6.7254	4.85197	5.45446	7.4318	6.11217
5	ENSG00000137801	THBS1	-1.30471	1.62825	0.21862	4.42907	-0.829257	1.05071	0.853589	2.21725	7.46289	9.34203	9.08509	8.57751	7.27639	6.63592	4.9383	7.16396	7.82544	9.92167	9.8616	-0.185245	0.853213	-1.13337	-1.66165	0.541128	0.527281	-0.218201	0.0705542	1.67091	3.79225	4.26225	0.662625	3.77471	2.91383	3.98283
5	ENSG00000153071	DAB2	1.25089	-3.32193	-3.32193	-3.32193	1.99847	1.42516	3.86797	3.22626	5.5038	6.57557	6.26603	5.07683	3.60661	3.61736	5.68012	6.69922	3.9875	6.81568	6.12714	2.207	0.860383	4.67621	1.82102	1.41612	-0.382173	1.14207	2.57838	1.88274	3.35821	3.70893	2.65745	3.57633	3.45179	3.49613
5	ENSG00000170017	ALCAM	2.9289	-2.62978	-3.32193	-2.67322	-0.736749	1.06656	2.28077	2.46671	5.59261	5.15434	5.17076	6.24072	3.58145	2.19288	2.35694	5.46546	4.84478	3.99742	4.6257	2.17302	2.45021	1.69079	2.32423	0.464752	3.99484	4.1788	3.35946	4.42962	3.99815	4.45329	3.26307	4.70817	1.31904	4.16273
5	ENSG00000109846	CRYAB	-1.48432	-1.33693	-1.47195	-1.85372	0.27127	1.07117	3.1528	2.88945	5.10782	4.51216	3.19893	7.75735	7.5673	2.99031	5.61642	8.5258	8.86575	5.23819	8.53768	3.2655	2.19228	2.06702	2.67312	-0.0315332	2.6378	-0.115451	4.15011	2.49693	3.7624	3.41593	3.47099	3.55229	4.57488	4.22413
5	ENSG00000105971	CAV2	-3.32193	-3.32193	-3.32193	-3.32193	-0.831019	0.0609743	3.24884	3.4786	5.72066	5.85965	5.77399	6.55298	2.29751	3.15929	4.56263	6.23444	4.00342	5.72131	5.92043	0.00854426	2.57044	1.04831	3.68875	0.454671	4.60265	2.39572	2.44048	3.35178	5.08889	4.93863	3.72581	4.54393	3.01244	4.68386
5	ENSG00000105974	CAV1	-3.32193	-3.32193	-3.32193	-3.32193	-2.36699	-1.48981	2.75977	4.03386	7.35079	7.87596	8.54359	7.05248	1.02027	4.61544	5.03077	6.52044	5.40584	7.78944	7.20486	-0.601803	1.40178	0.284467	1.44864	-0.0630082	3.34989	0.813007	2.34137	2.04409	4.2551	5.02911	2.64198	3.90557	3.49734	4.07202
5	ENSG00000198832	SELM	-1.2249	-0.466686	-0.186546	-1.75443	-0.648274	2.20559	5.39926	5.017	4.63969	6.92301	6.4306	5.10687	1.18405	2.99525	4.19838	1.12741	5.05876	6.32819	6.58741	-0.769583	2.04383	0.638408	0.15269	4.13326	1.19895	0.903802	2.93903	2.31524	3.04825	3.26114	5.20805	4.84488	5.17715	4.4064
5	ENSG00000008517	IL32	-3.32193	-3.09575	-3.32193	-3.32193	-2.29107	-1.69545	4.13875	4.64136	4.92095	5.16476	2.95469	8.09192	6.14992	2.29031	9.28562	7.53612	7.05201	5.32675	7.30725	2.51686	4.02756	2.30302	2.52968	6.91639	5.73515	4.30753	5.50888	2.20975	3.00718	3.64227	2.79998	5.04769	3.20425	2.03667
5	ENSG00000101335	MYL9	2.06179	2.4806	1.74658	-3.32193	2.25843	3.98397	-3.32193	-3.32193	9.06434	9.52256	8.43832	8.67969	10.2904	7.18632	10.5321	10.3421	10.6848	10.2297	10.9191	-0.317619	2.18973	-3.32193	3.53639	1.94863	2.40486	0.0641379	1.25125	0.695344	2.52168	4.25829	-2.60097	3.26826	3.24009	3.24565
5	ENSG00000259716	RP5-977B1.11	1.16298	0.748642	-0.14784	-3.32193	-1.23614	2.77028	-3.32193	-3.32193	7.30522	8.75011	7.84178	6.8884	8.47469	6.2557	10.018	9.55596	10.139	9.58826	9.71146	1.17357	1.88956	-2.61704	1.69771	1.52208	2.37297	-1.06492	2.29963	1.38209	0.550339	1.55901	1.40667	2.77044	3.08348	2.24151
5	ENSG00000167601	AXL	-0.353369	-0.634001	-0.407109	0.217888	-1.84942	-1.16899	2.78543	2.1163	4.29588	5.74694	6.45117	5.2147	4.67705	3.26089	7.80237	7.474	5.71464	7.28728	6.96108	2.88922	1.23617	1.78131	3.77188	0.166458	1.59877	0.856022	5.1917	5.68406	6.26665	6.34845	4.43923	5.58941	6.80546	5.90671
5	ENSG00000175592	FOSL1	-3.26714	-2.00549	-2.02158	0.321293	-0.896289	-1.41628	0.292228	-1.76462	2.82987	2.80801	4.84332	4.73333	1.58871	4.3023	7.01932	6.25043	4.36359	6.51112	5.36469	0.82651	2.24847	0.23908	1.53566	2.24344	3.20873	2.41216	4.47962	5.49086	6.67446	6.33322	4.26679	5.56529	7.20088	6.78768
5	ENSG00000135318	NT5E	-3.32193	-3.32193	-3.32193	-3.32193	-3.32193	-3.32193	-0.186053	0.713968	5.77111	4.98944	6.44366	5.07052	2.166	2.88438	4.73509	5.36802	3.71121	5.88588	5.07265	3.25937	-0.63156	-0.424132	5.10742	3.43241	2.18265	2.79962	6.01727	6.93548	6.5767	7.06961	5.46655	7.391	5.98447	7.03746
5	ENSG00000026508	CD44	-1.70263	0.00185988	-0.347206	2.76148	2.48569	-0.362653	-3.32193	-1.06758	5.58332	6.58582	6.53744	6.64816	4.04356	2.94779	6.54446	7.06985	5.80256	8.20561	7.5343	1.52734	1.8521	0.542456	3.18035	1.75602	6.64785	5.60701	5.61746	8.5289	9.43344	9.57922	7.66563	9.23883	9.16193	9.56165
5	ENSG00000166741	NNMT	-0.474166	0.343783	-0.0474547	-0.487518	0.975476	-3.10918	-2.91722	-3.17115	5.88782	8.08901	7.32785	8.02473	2.74765	4.73992	8.86761	7.36918	6.14972	7.4506	8.2867	2.16881	-0.30163	-3.32193	0.924837	-1.09585	2.02019	0.176425	4.57005	5.82118	6.15902	7.0892	6.44974	8.0062	6.79504	7.94632
5	ENSG00000142910	TINAGL1	-1.97826	-3.32193	-3.32193	-1.12565	-1.70812	-1.07646	-2.28756	-2.26511	0.863986	1.14224	-0.805832	5.41923	6.12599	2.4096	6.4547	4.5951	6.79069	3.78711	6.30946	1.92846	0.957172	-0.0320331	6.15236	2.79324	-0.101433	3.52616	5.24373	7.15235	7.48105	7.45306	6.73102	8.0176	7.62531	8.05991
5	ENSG00000135480	KRT7	-3.32193	-3.32193	-3.0456	-3.26255	-1.79971	-1.22412	-3.32193	-2.02523	3.68679	3.62823	2.88825	7.33257	1.38139	-0.323877	5.25741	3.49586	7.50127	8.07825	6.73943	-0.770661	-1.19302	-1.23101	-0.0325141	1.67338	0.767951	5.49215	2.73226	7.60336	9.86077	8.58116	7.44501	9.10241	9.08875	8.40999
5	ENSG00000135046	ANXA1	0.524214	-0.694083	-1.08391	1.06135	1.87106	-0.0996459	-0.828499	0.32307	6.99372	6.82678	7.52515	8.47844	7.9271	6.54868	4.50463	7.26145	5.42376	7.21319	7.02365	5.26679	3.15211	2.29971	6.1399	-0.39409	2.93116	3.1781	6.22506	6.84034	7.14308	7.37179	4.4034	8.56327	3.61783	6.41762
5	ENSG00000138772	ANXA3	2.96263	2.60376	0.157393	1.71833	0.474026	0.786931	-3.32193	-2.86381	3.52062	3.76663	2.93981	7.08072	7.71701	3.84475	3.86445	5.82017	5.35381	4.15045	5.00086	3.44778	2.3251	4.93118	5.38238	2.42051	4.93657	5.53963	5.30202	5.5422	6.68838	6.20948	5.00435	6.91128	3.52816	6.17379
5	ENSG00000182718	ANXA2	3.95733	1.59617	0.85818	0.846586	4.29199	2.9946	5.33792	6.25157	9.0479	10.1038	10.2514	10.1856	9.96151	8.65913	9.72614	9.91304	9.65671	9.93141	9.86893	7.75079	8.17532	6.73748	8.53648	8.06689	8.81901	8.27564	8.42994	9.00644	10.0521	9.78522	8.34203	10.8019	9.40294	9.8073
5	ENSG00000231991	ANXA2P2	3.74385	1.42552	0.987772	0.551846	3.83518	2.52741	4.9872	5.94227	8.91197	9.89454	10.0537	10.0099	9.80198	8.32099	9.231	9.46664	8.70319	9.33885	9.51008	6.59985	7.47111	6.19659	8.27149	7.33925	7.99833	7.27651	7.43373	8.64626	9.57259	9.1817	6.52745	9.87592	8.75535	9.0053
5	ENSG00000188643	S100A16	2.8989	0.194062	0.941873	0.494487	0.490796	2.42355	-1.58709	1.10339	5.37814	6.70055	6.98027	7.61164	6.65705	3.08249	10.2169	9.36572	7.37804	7.0147	8.15666	6.72513	6.53003	7.57641	7.79183	8.96193	7.17434	6.61797	7.75127	8.4453	9.66492	9.19934	7.41449	9.28537	9.80123	8.56994
5	ENSG00000111057	KRT18	4.07475	2.09055	3.17204	4.20657	6.48526	6.52738	-1.23905	-2.17826	4.84315	3.68782	1.71671	9.75361	9.52196	9.39858	9.23945	9.34584	9.4476	6.69566	9.21322	3.88073	7.65444	7.39504	8.77628	9.24584	9.48906	8.32356	7.52104	10.0192	10.5382	9.69062	8.72868	10.681	10.748	9.96174
5	ENSG00000170421	KRT8	0.874946	3.58331	4.76622	2.55208	4.81822	7.04771	-0.810516	-2.78906	2.09547	3.71713	1.5523	8.89715	7.31033	7.95773	10.1304	7.80352	8.408	5.88952	9.06926	3.32346	7.64334	7.70201	9.02289	10.6766	10.518	9.02951	7.9408	10.4294	11.4546	10.724	9.43536	11.2495	11.2405	10.4368
5	ENSG00000171345	KRT19	3.12309	5.57878	6.19948	4.811	5.20838	6.48885	-3.32193	-3.32193	0.939129	4.21054	3.03644	7.36179	5.85831	4.14928	9.91364	7.67215	6.93483	5.12314	7.68336	2.5638	5.92332	6.36097	9.17364	9.82234	8.64139	8.94782	8.08801	9.86025	10.5433	10.2955	8.52773	9.95238	10.478	9.73571
6	ENSG00000174099	MSRB3	2.26361	2.49685	1.91928	3.02578	0.192788	1.69394	3.48468	3.73516	6.05504	5.79927	5.30417	4.71656	6.53271	5.13478	1.82495	4.66591	4.99119	5.20638	4.6322	2.03172	2.47013	0.219351	0.377324	-0.29239	-2.0855	-3.32193	-1.23764	-3.32193	-3.32193	-2.43189	-3.32193	-1.541	-3.32193	-3.32193
6	ENSG00000060982	BCAT1	1.50856	1.85587	0.443299	2.6442	1.52299	0.621468	3.94945	4.98969	5.54441	5.04513	5.44637	4.1488	2.87206	5.08996	2.0702	3.91663	3.46349	4.43063	4.46344	-1.61164	4.16318	-0.635316	1.16533	-0.494377	-0.888483	-2.20381	-1.34816	-2.13207	-3.32193	-3.32193	-3.32193	-3.32193	-3.32193	-3.32193
6	ENSG00000166073	GPR176	3.53373	2.85506	2.98786	3.20122	2.19377	3.85587	1.92765	1.54964	3.96824	5.46938	4.99136	5.38359	4.04151	4.59711	4.59134	4.61964	4.17326	5.66296	5.12641	-0.823067	0.152612	-1.2135	-0.620399	-1.10222	-0.785617	-3.32193	-1.92754	-2.00497	-3.32193	-2.4341	-3.32193	-1.90831	-2.50826	-3.32193
6	ENSG00000138829	FBN2	2.60398	2.8237	3.15777	3.63272	3.58209	3.28382	2.48704	3.19552	5.72129	5.47246	5.85358	3.74007	4.93136	4.73943	2.63009	4.59672	4.40399	5.34453	4.15677	3.81959	2.8891	2.05893	3.89746	-1.41063	1.52678	-0.946302	0.706004	0.30871	-3.32193	-3.32193	-3.32193	-3.32193	-3.32193	-3.32193
6	ENSG00000143341	HMCN1	2.15856	3.54604	3.12701	4.1482	3.64578	1.92277	2.96669	1.90775	5.58984	5.14998	5.81985	3.0527	4.38307	2.88757	2.05956	4.11775	5.163	4.75759	5.0532	3.45773	0.601012	0.856301	-1.72251	-3.32193	0.967538	-1.25715	0.628083	-2.78024	-3.11369	-2.7627	-3.32193	-2.62112	-3.32193	-3.32193
6	ENSG00000166341	DCHS1	3.3449	3.95213	4.2822	3.79206	3.66726	3.23416	4.12441	4.21921	4.29681	3.13597	3.20801	0.683598	2.85366	3.1511	1.52491	2.41212	4.65973	4.60566	3.38819	2.32734	1.57949	2.80278	0.410623	-1.53209	-1.97904	-3.10406	0.632678	-0.982144	-2.8654	-2.22544	-3.32193	-3.32193	-3.21066	-3.08511
6	ENSG00000198795	ZNF521	4.51429	5.10369	4.93305	3.7359	4.63534	3.47436	3.75982	3.07172	5.00563	3.04491	3.52123	2.61158	3.80471	4.38211	1.15181	1.70397	3.74574	4.03501	2.47859	1.37488	1.54029	2.02255	-3.32193	-3.32193	-1.02042	-2.76203	-0.790112	-3.32193	-3.32193	-3.32193	-3.32193	-3.32193	-3.32193	-3.32193
6	ENSG00000183496	MEX3B	3.80715	5.35233	5.76146	5.27534	4.14383	4.9746	5.31796	4.98964	4.58399	1.63281	2.41264	3.23269	2.43819	4.95746	0.838	2.88065	4.54047	2.84681	3.61977	1.46058	1.72961	-0.967659	-2.62861	-2.88893	-1.15405	-1.19847	0.281467	0.0849487	-1.49346	-1.63266	-3.32193	-1.99868	-3.32193	-3.32193
6	ENSG00000172985	SH3RF3	2.56622	4.46635	4.74802	3.88284	4.51735	3.40848	2.22805	3.17685	4.0969	3.01809	3.71676	1.52961	3.60449	2.88485	3.13915	3.87467	4.4728	4.24641	4.08959	-2.84794	0.059286	-2.76575	0.921855	-2.36061	3.19325	-0.787207	-2.53589	-0.548434	-3.32193	-3.32193	-3.32193	-3.32193	-3.32193	-3.32193
6	ENSG00000112183	RBM24	3.70496	3.1077	2.56381	1.61297	3.17427	0.370834	5.18962	4.71933	4.83611	3.12383	2.67793	2.20711	2.3916	1.7262	-1.00089	2.97471	1.66697	3.49893	3.81279	-0.980002	-0.230712	-3.32193	-0.894708	-1.644	1.69623	-3.32193	-3.32193	-0.79714	-3.32193	-3.32193	-3.32193	-3.32193	-3.32193	-3.32193
6	ENSG00000165617	DACT1	2.06288	1.97931	2.5548	3.34859	1.51967	2.69549	5.11939	3.32454	4.19931	3.02027	2.77837	3.36674	2.55286	3.95417	2.25894	3.12153	3.67666	3.2428	4.79698	0.217032	-0.576773	0.552082	-1.88226	-3.32193	2.03256	0.069331	-2.38874	-3.32193	-3.32193	-3.32193	-3.32193	-1.32954	-2.51195	-2.73443
6	ENSG00000183580	FBXL7	2.83261	2.48706	2.80116	3.59947	3.30594	1.98539	3.81671	4.10695	4.21828	4.14029	3.94356	1.96889	3.09875	3.16071	2.27264	2.9079	4.43413	3.94862	4.34032	0.754075	1.21467	-2.82166	-3.32193	-1.75077	-0.5412	-1.90366	-1.35888	-3.32193	-3.32193	-3.32193	-3.32193	-3.32193	-3.32193	-3.32193
6	ENSG00000074047	GLI2	0.436098	2.0703	2.43081	2.576	0.700173	2.77042	3.73087	3.94272	3.37241	3.03914	2.81181	1.86731	2.90166	4.02634	4.13462	4.03176	4.61573	4.34102	4.63667	-0.0196983	1.06451	-2.35333	-3.09893	-3.03199	-2.77462	-3.32193	-0.593185	-3.06396	-3.32193	-3.32193	-3.32193	-2.39189	-3.32193	-3.32193
6	ENSG00000119865	CNRIP1	1.44492	4.57351	4.33477	3.31673	0.511387	2.88711	5.26722	5.94718	3.8141	4.53439	4.25989	3.87253	4.45685	4.23033	2.06445	3.05956	3.42234	4.17416	3.22488	-3.32193	-1.17219	-3.13621	-3.32193	-3.32193	-3.32193	-3.32193	-0.291855	-3.32193	-3.32193	-3.32193	-3.32193	-3.32193	-3.32193	-3.10969
6	ENSG00000154553	PDLIM3	1.5539	1.96149	1.79234	3.70061	1.90982	2.85499	6.40371	5.98908	6.27803	-0.218429	0.865373	3.34761	4.92936	4.40011	1.13119	2.79083	4.37509	2.13564	5.996	-2.09342	0.379355	-1.47216	-3.32193	-2.18902	2.39198	-3.32193	-0.536848	-3.1548	-3.32193	-2.99221	-3.32193	-2.98034	-3.32193	-3.32193
6	ENSG00000175084	DES	-0.323426	1.15545	1.93622	2.03993	0.0735324	2.62083	7.78946	6.8987	6.11465	1.79815	0.770026	3.33488	4.55132	4.23333	2.29741	0.818032	4.69249	6.44459	6.37253	-2.77819	0.563617	-3.32193	-3.32193	-3.32193	-1.41624	-3.32193	2.19351	-3.32193	-3.32193	-3.1128	-3.32193	-3.32193	-2.04755	-3.32193
6	ENSG00000189184	PCDH18	3.62689	4.41706	2.6439	4.22782	2.51619	1.70649	3.95234	4.27577	6.70513	5.90676	5.83175	3.86881	6.04155	4.95791	-1.22482	-1.27548	4.34532	4.63963	2.52038	0.296499	-0.0486838	1.35937	-3.32193	-3.32193	-1.79115	-2.60761	1.78395	-3.32193	-3.32193	-3.32193	-3.32193	-3.32193	-3.32193	-3.32193
6	ENSG00000151617	EDNRA	1.68841	2.03576	0.524796	4.7168	-1.01138	1.91142	3.42358	3.41953	6.56757	4.54929	3.62068	2.42397	3.95685	3.80403	-0.200107	3.17571	4.7124	4.56995	2.12842	1.38966	2.26443	0.980194	-2.53919	-0.968136	-2.32359	-0.481547	2.25489	-3.32193	-3.32193	-3.32193	-3.15082	-3.32193	-3.32193	-3.32193
6	ENSG00000133110	POSTN	2.12273	2.09116	0.0793747	4.55202	-0.0298163	2.40997	3.35555	4.40617	8.52055	6.76726	6.73246	7.08518	5.08477	5.90539	1.66112	2.61532	4.91993	4.64949	6.38442	-3.32193	2.21799	2.03873	-3.32193	-3.32193	2.67982	-1.77144	4.52514	-3.32193	-3.32193	-3.32193	-3.32193	-3.32193	-3.32193	-3.32193
6	ENSG00000154096	THY1	0.214448	2.58321	3.08645	2.48278	0.267859	2.09373	5.11592	5.41971	7.19433	8.45886	7.69068	4.11005	5.4532	3.99519	5.97569	6.93553	6.1652	8.7714	8.67849	0.772992	4.56784	-3.32193	-3.32193	-1.27198	-0.96683	-3.32193	1.79138	-3.32193	-3.32193	-3.32193	-3.32193	-3.32193	-3.32193	-2.25587
6	ENSG00000113721	PDGFRB	1.20489	2.14766	1.66113	4.87607	0.98378	3.46544	5.0141	4.96645	6.53508	6.34048	7.11414	3.2089	4.69491	4.27336	5.04057	4.21126	5.53397	6.91207	6.42419	2.44754	3.03298	1.11611	-3.32193	1.35719	-2.96195	-3.32193	1.7867	-3.221	-3.32193	-3.32193	-3.32193	-3.32193	-3.32193	-3.32193
6	ENSG00000174807	CD248	-2.93925	0.544386	0.874459	3.30216	-1.02475	2.53367	5.19398	4.77136	6.16878	7.65021	8.03569	4.47495	1.87801	3.38271	5.37641	3.75513	6.87289	8.63438	7.17029	-1.88605	2.21077	0.63542	-3.32193	-3.20269	-2.26114	-3.32193	1.77103	-3.32193	-3.32193	-3.32193	-3.32193	-3.32193	-3.32193	-3.32193
6	ENSG00000137573	SULF1	0.716324	-0.49324	-0.388203	2.49881	-0.054256	1.02311	2.8529	3.06978	6.47196	7.0754	7.63934	4.08771	7.14484	5.28213	2.7118	6.42833	7.16338	6.90651	8.77748	-1.26098	0.119396	-1.41631	0.0322419	-1.12104	3.03911	1.61731	-0.508485	-1.68194	-1.94222	-3.32193	-1.94327	-3.32193	-2.91411	-3.32193
6	ENSG00000130176	CNN1	-1.22121	-0.379277	0.677594	1.74519	-1.61551	1.35834	1.12125	0.750015	5.17622	5.54535	4.04559	5.26119	7.85309	4.79524	7.10239	4.33523	7.04869	7.11859	7.49079	-3.32193	-0.32499	-0.499718	-3.0225	-3.32193	-2.53021	-3.05014	-1.38947	-3.32193	-3.32193	-3.07093	-3.32193	-2.73436	-3.32193	-3.13018
6	ENSG00000128591	FLNC	-0.466475	-0.340927	0.0749849	1.88806	-0.543438	3.16708	7.14336	7.02104	6.88037	4.83783	5.3203	5.28885	4.88692	6.49293	7.81353	6.98404	4.91667	6.63833	7.02265	-0.298612	0.976591	-1.58782	-3.32193	-2.10376	-1.84846	-3.32193	0.0309858	-1.04154	-0.0302553	0.0224459	-3.32193	-0.0290875	-0.622652	-1.79456
6	ENSG00000131711	MAP1B	2.39066	3.86554	3.58579	3.29276	3.03969	3.03436	4.54735	4.21184	5.72595	4.36035	5.03387	5.27138	5.91119	5.09166	4.02073	5.50969	5.59767	5.45986	5.42444	-0.252509	0.639612	-0.957204	-3.32193	-3.07415	-1.47279	-3.32193	-0.337457	-0.135182	-0.575155	0.638018	-3.11799	2.09602	-2.5257	-3.32193
6	ENSG00000181458	TMEM45A	3.7787	-3.11014	0.880145	3.85325	1.88632	4.29476	5.28516	4.76363	5.3188	7.02409	6.46966	4.88722	4.67866	4.34157	1.36303	2.58236	3.3491	4.43391	3.78415	1.2135	-1.10232	-2.05811	-1.13259	2.05075	-2.92756	-3.32193	-1.2952	-2.78802	-3.32193	-0.150944	-3.32193	-3.32193	-2.38975	-3.32193
6	ENSG00000020181	GPR124	3.33268	4.09566	4.18941	5.80673	3.90981	3.11052	5.33055	5.28027	5.53989	6.33075	5.99754	2.70193	4.28579	4.83067	2.31212	1.8471	6.59011	6.67849	5.84221	-3.32193	-0.111898	0.394536	-2.46699	-1.66909	-1.92314	-3.32193	1.45461	-3.32193	-3.32193	-3.32193	-2.11176	-3.32193	-1.98803	-1.22414
6	ENSG00000166482	MFAP4	0.883621	2.93728	2.48533	7.96185	1.38054	2.10223	5.84121	5.79426	6.84952	7.32541	6.63837	3.07663	0.363564	4.41022	-1.39096	-0.985593	5.42369	7.40665	4.89116	-1.18353	-0.114474	-0.117736	-3.32193	-3.32193	-0.819177	-3.32193	2.34509	-2.53617	-3.32193	-2.49316	-3.32193	-2.55945	-2.91215	-3.32193
6	ENSG00000129009	ISLR	2.60178	4.24425	4.56796	6.35631	-1.86312	4.96481	4.59754	4.33384	4.82144	6.98946	7.68889	1.10885	0.221048	3.02797	3.39181	0.113447	6.83927	7.86006	8.44487	0.194806	0.535794	-0.608624	-3.32193	-2.19509	-2.15157	-3.32193	3.95577	-3.32193	-3.32193	-3.32193	-3.32193	-3.32193	-2.49812	-3.32193
6	ENSG00000163359	COL6A3	2.42668	3.49499	3.67936	6.23745	1.62888	4.0761	5.12409	5.88744	8.73212	8.9614	10.0308	3.50023	4.83114	5.10344	4.63434	2.37018	6.07472	9.31552	7.99548	-3.32193	-0.447216	-0.674738	-3.32193	-3.32193	0.587279	-2.23594	2.58987	-3.32193	-3.32193	-2.90065	-2.29059	2.59001	-2.73693	-1.27653
6	ENSG00000122694	GLIPR2	5.67482	5.76858	5.78471	5.76285	4.85176	6.36361	5.72551	5.41148	5.97763	5.87987	5.08872	6.56968	7.93139	5.7014	6.27285	6.20845	5.54214	5.00536	4.90207	0.931146	1.08062	-0.125886	0.556738	-1.48596	1.26654	-2.12715	0.895714	0.913876	-0.489429	-0.905645	-3.32193	-0.133662	-1.79299	-3.32193
6	ENSG00000049323	LTBP1	5.93465	5.57383	6.14374	4.93789	5.06058	5.51723	2.90524	2.96271	6.14513	4.60329	4.57454	5.22143	6.50432	5.47376	1.82169	3.39897	6.2223	4.2951	4.97238	1.71789	2.53135	3.40621	1.83312	0.632063	-0.131305	0.584607	-0.807927	2.12272	0.234354	0.655269	-3.16483	-1.07918	-2.38474	-2.13694
6	ENSG00000213626	LBH	6.11326	6.56367	7.23893	6.86629	6.80607	6.59321	1.82229	2.30271	5.92279	6.79926	5.80905	6.59028	5.80715	5.46051	5.69799	6.94325	6.59876	7.85085	7.60291	0.724703	1.84593	1.69707	1.62308	-2.26216	0.690435	0.63102	0.667265	2.15521	1.25685	1.74685	-3.32193	0.926288	0.243303	-0.461847
6	ENSG00000022267	FHL1	4.92377	5.66177	5.18843	4.13523	5.05597	5.30106	5.31117	5.63203	6.39406	6.90933	5.45027	6.84007	8.35373	7.874	4.16623	6.80218	8.25557	6.79161	7.43754	1.84891	4.94096	-1.44585	-3.10974	-0.655353	-0.25556	-0.874423	0.484757	0.508165	0.0484455	0.953019	-0.264563	1.42261	0.140779	-1.49491
6	ENSG00000152661	GJA1	5.34125	5.71023	4.74483	5.46834	5.70849	5.65721	5.04627	5.29905	6.82737	7.19166	7.8003	6.76595	7.05437	6.72189	5.33017	6.85624	4.63372	4.90349	5.23551	3.81227	2.4569	2.15948	-2.41511	-1.90013	-1.15122	0.0329472	1.70515	-2.38825	2.08367	1.73428	-3.09127	1.04939	-1.01012	0.88161
6	ENSG00000113657	DPYSL3	3.15955	3.8254	4.10928	5.24502	4.13393	4.09586	-2.43014	3.27577	4.01202	6.42049	6.68829	6.3011	6.74904	5.55585	5.16984	5.46471	6.27031	5.79463	6.09884	-1.70502	1.01338	-3.20093	-2.37092	-0.585945	-0.954613	-1.82359	-2.31131	0.24073	-0.0522187	-0.952021	-3.32193	-1.70858	-2.91109	-2.62274
6	ENSG00000117152	RGS4	4.35459	3.61723	2.11246	2.97797	3.99489	4.02498	-1.08339	1.45007	5.86874	2.90491	3.46163	5.3951	7.14117	5.48677	2.93452	6.68621	6.66352	3.89225	6.09693	-0.0161414	-1.16776	3.6799	-3.32193	-1.91109	-3.32193	-3.32193	-0.815212	-1.28037	-1.62246	-2.19178	-3.32193	-0.722679	-3.32193	-3.32193
6	ENSG00000130635	COL5A1	1.95956	2.73069	3.43202	5.17122	0.322286	3.43432	4.19867	4.93714	7.97865	8.5138	8.4064	5.12292	6.4499	5.96855	5.85433	7.19311	8.30521	8.87649	8.77533	2.6987	1.06602	-3.32193	-1.14859	0.613522	-0.795316	-1.67171	1.67859	-2.19027	-3.32193	-3.32193	2.00028	-3.32193	-2.57515	-3.30302
6	ENSG00000140937	CDH11	5.36002	5.72254	6.11564	6.49405	4.01465	4.1964	5.4557	4.76587	7.67946	7.34679	6.88433	4.16935	7.62	5.87219	4.52006	6.51483	8.06197	7.31625	7.8076	2.5449	-1.668	-1.30196	-3.32193	-3.32193	-0.576738	-3.32193	1.17473	-3.32193	-3.32193	-3.32193	-3.32193	-3.32193	-3.32193	-3.32193
6	ENSG00000145423	SFRP2	2.68238	0.497996	2.05093	2.59049	4.71918	6.92233	6.58132	6.44627	6.33101	5.6036	6.86603	4.81466	-2.9243	5.19292	1.82631	6.01813	8.5269	6.1821	7.44628	3.83028	0.154739	-3.32193	1.79143	-1.50801	3.33541	-3.32193	-3.32193	-3.32193	-3.32193	-3.32193	-3.32193	-3.32193	-3.32193	-3.32193
6	ENSG00000019549	SNAI2	4.76689	4.94481	4.96449	6.32236	3.94622	4.7405	7.07416	7.47315	6.46942	6.06025	6.34577	4.14541	4.81791	3.40166	3.38238	5.40553	5.30283	6.17964	5.8768	1.41828	2.39342	2.06358	3.3193	-1.81027	0.974265	0.55509	1.90149	-0.732256	-3.32193	-3.32193	-2.87271	-1.4935	-3.32193	-3.32193
6	ENSG00000166086	JAM3	4.40754	4.65157	4.37059	3.93163	4.46787	4.04385	5.19805	4.99405	5.92631	4.95017	4.54265	3.98367	5.36631	5.29118	3.38918	3.65945	4.37931	4.2596	4.07922	3.33309	4.60607	3.2142	-0.0435522	-0.438638	-0.862339	-1.11352	1.66412	-1.72181	-1.2481	-2.05437	-2.43919	-1.873	-3.32193	-1.4404
6	ENSG00000180447	GAS1	5.50655	6.61291	7.69763	6.83099	6.51881	7.02756	6.25518	6.49529	6.30698	7.34399	6.64461	3.49718	4.74958	4.96662	1.40535	1.85389	3.71239	5.2121	3.67865	1.84274	3.31748	1.74544	2.46551	-1.76147	-1.40489	0.4769	0.653757	-0.839583	-0.932331	-0.603376	-2.89427	-3.15253	-1.87586	-1.78389
6	ENSG00000170558	CDH2	5.68237	6.32748	6.32452	5.63455	5.68585	5.97771	5.1854	3.87796	6.12407	4.30947	3.71507	7.68086	7.09093	7.36845	5.45857	6.05137	5.06796	6.62372	6.06533	4.44274	3.3482	3.09125	0.644373	0.2525	5.63171	0.98175	2.65747	-1.32781	-2.40257	-3.06279	-3.32193	-1.50948	-1.47467	-2.63677
6	ENSG00000107562	CXCL12	4.58562	6.45105	6.34476	7.95611	5.94446	6.40547	4.57633	5.0475	4.40824	5.11581	3.15655	2.3516	3.49865	6.86702	0.249761	1.59012	3.53846	5.4189	3.52028	1.51776	3.86963	3.60172	-0.438822	-0.201029	6.98277	3.56029	-0.331783	-1.3341	-3.32193	-3.32193	-3.32193	-3.32193	-2.43151	-2.91835
6	ENSG00000158164	TMSB15A	7.43688	7.63657	7.57149	7.25403	4.62333	8.03346	6.67771	6.84818	4.97958	2.22264	2.97575	4.68924	4.16405	6.22793	-0.462952	0.826331	3.10562	2.84801	2.59283	4.54019	5.41124	2.91857	2.3324	-0.109205	-0.659862	1.00692	1.00444	2.31821	-0.539822	-0.534542	-1.84968	-0.577427	-0.956804	-0.391382
6	ENSG00000176887	SOX11	4.0381	5.49953	5.40531	4.79507	4.11591	5.32154	5.10624	5.08254	4.49879	1.68785	1.30359	3.71693	3.30831	4.85196	0.268111	1.84839	3.19083	2.55494	2.48457	3.00653	2.63222	-3.32193	2.18188	-1.14967	-1.72634	2.55544	1.56004	1.48843	-3.32193	-3.32193	-3.32193	-3.32193	-3.32193	-3.32193
6	ENSG00000105894	PTN	5.25142	4.25064	3.71482	4.21364	1.93661	3.60618	7.69162	9.42326	7.30142	5.335	4.42469	3.80819	6.01724	6.05821	-3.32193	2.19928	5.01445	4.20169	2.15654	1.69648	2.56673	-1.87012	-3.32193	-2.33234	3.70473	6.35517	-0.136122	2.00488	-2.98542	-3.32193	-3.32193	-1.59404	-2.46944	-0.975768
6	ENSG00000142173	COL6A2	4.52957	5.38579	5.68395	6.39954	4.26496	5.65217	6.56339	6.00958	8.88811	9.69253	10.4068	5.95046	6.2172	5.94169	6.99115	6.56817	8.26769	10.3288	9.37021	3.92058	2.25073	1.51369	2.70982	1.3489	3.01079	1.67612	5.00756	4.16926	-3.32193	-3.32193	2.03035	-2.40327	-0.198307	0.694042
6	ENSG00000182492	BGN	0.390998	3.45105	2.96525	6.64299	3.24281	4.40959	6.68475	6.12806	8.19476	8.04026	7.59711	4.03023	5.00986	4.35454	6.68372	6.69895	10.5709	9.65465	10.1667	2.95786	4.47954	3.02327	-0.355703	0.76466	2.17402	-0.821998	5.90089	-1.60437	-2.64147	-0.785502	-1.96439	-3.32193	0.190033	-2.43898
6	ENSG00000087245	MMP2	2.86059	4.40166	4.41008	6.05226	0.634649	5.97906	6.4652	5.80393	8.02765	9.15746	9.61198	6.08625	3.01578	8.50582	6.17279	6.27921	7.95843	9.40009	9.32075	2.3775	0.595618	1.81743	1.57318	-0.391789	-1.25391	-3.21771	3.07132	2.56764	1.46491	1.69644	-0.712766	-0.0962861	1.86433	1.89766
6	ENSG00000214548	MEG3	6.24585	4.44843	4.96548	5.23342	5.55466	4.2483	7.71967	7.62256	6.98931	8.30425	8.08934	4.59103	6.68563	6.61655	1.22666	6.38547	7.59878	8.76086	6.72913	4.60949	4.52638	-1.05411	-3.32193	3.73276	6.18971	0.0354268	4.7245	-3.32193	-0.452059	1.03674	-1.07975	4.37739	-0.916355	-0.229743
6	ENSG00000168542	COL3A1	4.44361	-1.51675	0.508834	8.87911	0.721828	6.24807	8.94014	9.30615	9.1844	10.471	9.65017	7.18845	7.38654	9.31761	4.0198	3.7635	8.92641	8.83025	8.45284	-3.32193	0.963052	1.85362	-3.32193	-2.88611	1.4966	-1.72285	4.32881	-3.32193	-3.32193	-3.32193	-3.32193	-3.32193	-1.69992	-1.82154
6	ENSG00000011465	DCN	1.91051	-3.06521	-3.32193	6.64414	-0.49782	1.57004	7.00977	8.28381	8.90063	11.1659	9.56263	3.41129	3.99316	4.9274	1.34172	2.6896	7.18898	7.26309	8.43775	-3.32193	-0.205587	1.36909	-3.32193	-2.30003	2.30167	-2.87008	2.05316	-3.32193	-3.32193	-3.32193	-3.32193	-3.32193	-3.32193	-3.32193
6	ENSG00000204262	COL5A2	0.509736	-2.46856	-2.70483	-1.0534	1.12357	2.62484	3.29961	4.04476	6.7654	7.61338	6.90837	5.69477	4.86292	6.22089	1.48674	5.50165	5.60406	6.3441	6.14595	1.48707	2.24484	4.45304	-3.32193	0.0717215	-0.975008	2.70493	0.887237	3.14853	-1.42302	-0.214205	-3.32193	-1.24546	1.25516	-2.45391
6	ENSG00000139329	LUM	-3.32193	-3.32193	-3.32193	0.294347	-2.78743	1.76739	5.77552	8.04596	9.64919	9.46528	8.50814	6.92804	4.33872	5.86303	1.72467	5.05424	3.57131	6.21504	7.38892	-1.74875	0.15269	1.76222	-3.32193	1.10658	-0.47517	-3.28178	0.731114	-3.32193	-3.32193	-3.32193	-3.32193	-2.90413	-3.32193	-2.825
6	ENSG00000164692	COL1A2	1.04096	2.52437	2.69617	-3.32193	0.802781	0.11378	8.58046	8.47017	11.3148	12.4629	11.9304	6.05625	4.95136	0.396466	6.79572	3.36013	9.81532	11.7725	10.9072	6.9251	-3.32193	7.41736	-1.42084	1.15662	0.402733	4.90037	3.9017	0.735271	-1.31342	-0.615453	-2.84399	0.726108	0.772224	0.761089
7	ENSG00000109099	PMP22	1.59929	1.42487	-0.921587	1.36338	0.729209	1.83988	2.91407	3.45385	6.25456	6.74685	5.99549	6.59188	4.10894	6.33581	2.30957	3.79425	5.22935	6.05886	5.48364	3.99365	1.30511	-0.279641	-0.434056	1.55505	0.388741	-3.32193	0.228283	-3.32193	-0.129494	0.761115	-2.25194	0.402209	1.73863	-3.32193
7	ENSG00000113083	LOX	0.196229	0.367516	0.380929	1.28222	0.732599	1.30551	3.2396	2.62775	6.90963	9.2461	9.23785	6.07861	4.18233	5.2222	1.64435	4.58892	4.58638	8.68752	6.92219	1.26407	1.15083	-2.18083	0.0889014	-1.39099	-3.32193	-2.48157	0.0424622	-2.86766	-1.72958	2.51661	-1.53712	-0.239966	0.305936	0.621749
7	ENSG00000140092	FBLN5	0.960727	3.17049	1.75147	7.17744	0.715981	2.58223	-0.416319	1.3918	6.24923	8.24793	7.31955	4.04827	2.12339	4.43555	2.81337	3.97057	6.4194	7.3954	6.07133	-1.21482	-1.569	-2.40598	-1.26088	1.6291	1.97829	-3.32193	1.05113	-3.32193	-1.05377	-0.144966	-2.11237	0.567779	-0.0966069	-0.452444
7	ENSG00000072163	LIMS2	-1.20483	0.847484	0.957788	1.20741	0.221444	1.61167	1.56796	1.27193	4.30391	5.92465	5.55839	3.10564	5.60335	3.32812	5.26445	5.35087	5.94465	6.3358	6.16471	1.31205	0.664419	0.287401	1.13906	-0.227657	-2.28713	-0.153522	0.091666	-2.47806	-1.40026	-0.86467	-0.435796	-1.30849	-2.06451	-1.22936
7	ENSG00000004776	HSPB6	-1.2097	0.541782	0.372707	-1.82443	0.928662	2.28954	-0.67792	-1.81989	4.95299	6.7384	6.46997	3.98663	1.53288	2.74679	4.40107	4.26909	7.31597	7.363	7.97474	1.46785	2.84763	-1.72249	0.142047	-0.153639	-1.86417	-1.30431	-0.647373	-1.59165	-1.26608	0.514137	0.733675	-3.15942	2.06786	1.39894
7	ENSG00000008441	NFIX	0.740643	-1.4483	-1.54486	3.28168	-3.32193	-0.638418	4.64046	4.91139	4.23086	6.39197	6.35202	3.69133	2.54909	1.85642	3.57221	5.29205	6.84842	6.33478	7.20367	2.72486	1.06922	-3.32193	-0.587351	3.00794	-2.04839	0.212507	1.97424	1.41367	-0.245413	-2.97651	-0.0627882	-1.39858	1.26005	1.3774
7	ENSG00000106991	ENG	-0.663963	1.79294	1.2913	3.41614	1.97883	0.247211	4.31	4.45948	5.09495	4.96097	5.93371	3.10012	3.90142	0.379344	5.02721	4.13336	7.7787	6.78484	7.28763	0.582122	0.454787	1.90699	0.00112486	0.0775165	0.280196	-0.977264	2.72814	2.77956	3.64404	3.53757	1.56276	3.05258	3.42745	2.62209
7	ENSG00000124225	PMEPA1	0.925232	2.3083	3.14155	4.0731	1.88266	2.83075	3.23571	3.65024	5.27777	3.95432	5.545	6.18467	3.24843	5.25916	6.85412	5.73043	7.02814	5.65995	7.111	-0.68483	-2.28795	-3.32193	-2.64525	-3.32193	-0.967634	-1.06726	-1.135	2.00351	3.7286	2.40246	-0.571549	3.7733	2.99287	3.318
7	ENSG00000100292	HMOX1	-2.44974	-1.34462	-1.87306	2.11358	4.04597	0.399816	3.98049	3.53539	2.90181	4.70875	5.2476	5.01486	0.876927	3.32577	4.85998	4.58564	3.74739	4.09047	5.08759	-0.529829	0.0750808	-1.4192	-3.32193	2.8857	-0.913667	-0.324179	2.84102	0.445737	2.90053	2.69733	-0.0911072	2.37148	1.38188	3.45331
7	ENSG00000113739	STC2	-2.85257	0.85251	0.693418	2.36949	2.71069	2.53505	0.580502	1.80004	3.59618	6.00392	5.99772	3.61886	3.33901	4.20906	4.74375	5.29566	2.40776	6.50954	6.02676	-3.32193	-0.996933	-1.87401	0.630154	0.0293327	-0.917082	0.196871	0.587442	0.4736	-0.00514371	2.04242	1.63536	-0.0263637	0.0988372	2.55505
7	ENSG00000183087	GAS6	2.26079	3.45191	4.19285	3.23524	2.3626	4.22578	1.33748	0.763131	4.64714	6.94122	7.45246	5.94783	4.00398	2.33709	6.73898	8.49498	6.1384	7.02095	8.42267	-2.14732	1.37898	2.19315	-0.114419	3.47709	4.06809	0.961646	0.162004	0.753682	3.33925	1.94899	-0.386103	4.63647	2.26528	1.21064
7	ENSG00000159674	SPON2	0.270433	1.79612	2.24131	0.226336	3.95189	1.96613	-1.60274	-2.02971	4.98465	5.8668	7.57689	3.36391	3.46972	3.10053	5.10221	6.59418	2.79447	6.099	6.54338	2.64922	0.452606	1.49281	-3.21722	3.05677	0.273468	-2.69517	-0.372449	1.49829	2.62325	2.53652	-1.50699	3.49655	2.31327	-0.490689
7	ENSG00000133816	MICAL2	-0.784649	0.389457	-0.599593	2.19316	1.14676	0.832266	-1.52375	-0.625502	5.2252	4.53574	5.55373	6.16019	4.57946	3.6515	7.4424	7.32902	5.32973	6.1434	7.17558	-1.9179	-1.43334	-0.400332	0.391548	3.73048	4.7566	1.2699	1.21891	3.43138	4.47831	3.48791	1.54371	3.52464	3.74311	3.30156
7	ENSG00000157613	CREB3L1	-2.00063	-0.182634	0.168527	3.62028	1.53673	0.703668	-1.77565	0.99813	5.43034	7.02225	7.02077	3.58692	1.51561	2.86382	6.85845	4.09111	5.08529	7.72132	7.00843	-3.32193	-1.22323	-0.609656	1.05044	5.44593	3.17172	1.99276	2.06843	-0.364151	-0.582119	1.58807	0.40127	2.33899	1.49882	-0.588329
7	ENSG00000166825	ANPEP	-1.37242	-0.0559887	0.506856	-0.164349	0.887611	0.569423	3.72027	3.63657	4.70492	6.26474	7.52171	4.28118	0.723882	0.71949	4.8754	1.61639	4.03449	7.05218	3.66739	-3.32193	-0.843158	-3.17078	-2.77255	9.02464	0.814739	-2.43409	0.783163	-1.51632	6.52325	5.59951	-1.27441	5.8098	5.76763	5.3363
7	ENSG00000151914	DST	3.47729	-3.32193	-3.32193	-0.458878	4.4371	2.91157	0.572414	1.65757	4.72095	5.33037	5.68753	6.00045	4.51995	5.96059	2.2874	5.52617	5.27349	6.13925	4.31775	5.75705	4.13286	4.30766	3.72589	3.19291	4.20423	5.39961	4.64438	4.5401	5.21955	5.89237	5.24194	6.20341	3.83497	5.64485
7	ENSG00000168386	FILIP1L	1.21728	-1.69243	-3.00606	-1.44812	-0.0393208	-0.885476	-1.5446	-0.968314	5.78006	3.19465	2.37707	5.67284	6.55581	4.63795	2.14666	5.04158	6.0507	4.8936	5.18306	4.92603	5.41309	5.32917	4.59237	3.44418	2.73365	4.39049	5.32096	3.87389	3.71944	3.40598	4.90339	5.56955	1.66545	2.9576
7	ENSG00000138448	ITGAV	2.91531	-1.5799	-1.29328	3.5928	1.68246	2.56617	2.41743	3.63053	5.60784	5.93821	6.02361	7.42808	7.69861	6.02187	3.01097	5.36129	5.45888	5.09046	5.02119	4.50814	3.58028	4.80707	3.50485	-0.408836	4.23336	2.86382	3.80083	3.58153	3.11833	3.65606	2.46456	3.72102	0.431976	3.27687
7	ENSG00000166801	FAM111A	4.94629	-0.00260064	0.148934	1.7247	3.92862	1.01573	-3.32193	-3.32193	3.60133	3.502	3.94197	3.49092	4.44906	2.93052	-0.213951	1.807	3.22858	3.95606	1.25888	4.80421	3.69076	3.29076	3.14738	1.01078	4.42789	4.91369	4.21192	4.03769	3.82269	3.38412	4.01686	3.4307	0.82498	3.44331
7	ENSG00000145390	USP53	2.98896	-3.32193	-2.89636	0.599118	0.351956	1.00787	-0.689951	1.79744	3.15681	3.65335	2.85587	4.32503	5.45368	3.41414	-1.0606	1.81693	2.43718	4.1637	2.19853	2.33559	1.97341	3.12179	2.74562	1.02938	2.96252	3.42484	2.78803	3.33414	2.40077	2.53919	3.92511	3.70949	-0.0416978	3.10472
7	ENSG00000107984	DKK1	0.161269	-1.8313	-0.44493	-0.378292	-1.93853	3.59456	1.29107	1.09301	5.34696	7.21897	5.60341	7.49618	-3.15636	6.35962	-1.52681	1.51802	2.06091	5.95967	3.50962	3.09963	5.55556	4.56029	6.16835	0.758977	5.91226	4.26748	3.42786	7.62144	3.0663	3.74607	-0.312174	5.11876	0.705774	-2.25113
7	ENSG00000169715	MT1E	0.115539	-2.98924	-0.622916	-1.49367	1.4293	1.49584	0.713133	-0.795724	3.19045	4.24021	4.39217	6.49206	5.35006	2.80254	6.51858	6.16648	4.83713	3.79024	4.87823	-0.0805821	-3.05165	0.111218	-3.30917	2.33713	-0.69933	1.42801	0.394569	1.42926	5.45738	7.37544	3.02356	6.36924	5.67746	6.78785
7	ENSG00000139211	AMIGO2	-3.32193	-1.98958	-2.08098	-1.05639	0.00260892	1.02753	-3.32193	-3.32193	3.89961	5.83135	4.61381	6.91387	2.93227	3.04977	5.35806	7.14952	2.89136	5.56176	5.43579	1.86305	0.466183	4.62085	-1.66098	-1.05913	0.22179	4.17676	4.07932	3.20172	2.98631	3.30324	3.87498	4.45368	1.59952	4.64169
7	ENSG00000185567	AHNAK2	-1.38947	-0.985413	-0.941775	-1.42618	-2.31852	-0.916186	-0.945652	-0.421475	2.19822	3.90143	4.58558	3.24868	0.982911	0.489974	3.3975	4.98223	3.14202	3.965	4.98777	-1.58464	-1.7836	-0.821608	1.99485	-0.108363	0.448425	-0.711542	2.41369	1.43802	3.98207	3.8328	1.80113	3.90558	4.06323	3.33951
7	ENSG00000170955	PRKCDBP	-2.85757	-3.32193	-1.02021	-3.32193	-3.32193	-3.32193	-3.32193	-3.32193	3.54596	3.77021	5.40205	3.80238	3.41588	-3.32193	1.68921	4.62191	3.18687	5.05228	5.47384	1.36013	1.08291	-2.78943	2.6052	0.983152	-2.3302	-1.38189	0.514905	2.92726	5.41645	5.00142	0.709776	3.9617	4.93243	4.26103
7	ENSG00000108691	CCL2	-0.999772	-0.783616	-1.21254	-2.11201	-2.7816	-0.482779	-3.32193	-3.32193	3.28198	3.01456	3.42531	7.75708	4.86477	2.8834	2.26942	1.26045	8.29259	4.85827	6.73605	3.81385	4.07304	-2.86251	-2.88251	1.16184	1.78502	-3.32193	1.79959	-0.715723	2.25384	4.21216	2.601	5.731	6.39066	7.46078
7	ENSG00000144810	COL8A1	-1.98935	-3.32193	-3.32193	-3.32193	-2.45745	1.11812	-3.32193	-3.32193	6.45595	8.09487	6.82778	5.09997	8.54558	3.18621	5.28043	8.14079	8.06913	7.25291	7.34356	-2.13063	-2.17438	-1.70584	3.33052	-3.32193	4.39087	-2.59545	1.00689	3.09488	3.46562	4.07484	-0.139552	2.37798	1.87977	0.0140553
7	ENSG00000140945	CDH13	-1.07661	-1.38685	-0.732263	-2.68236	-0.0978276	-1.57987	-3.32193	-1.32809	5.062	5.48011	5.30034	5.44381	6.02781	4.453	4.12897	7.17923	6.75197	5.93581	6.6951	4.12791	1.63181	-3.32193	-3.22804	-3.32193	0.929473	-2.79653	-3.32193	3.38352	-2.2736	3.50788	-3.32193	2.49589	-0.242521	-0.971173
7	ENSG00000162614	NEXN	-1.06315	-2.46289	-3.32193	-0.494257	-1.65985	-3.19924	1.60503	2.6407	5.61205	4.3761	4.51617	5.36882	5.62432	3.5431	1.22541	3.91743	4.00743	4.11853	4.07502	0.317767	0.0853023	-1.04191	-3.32193	-0.971165	-1.87601	-1.55153	-0.939421	-1.04167	1.71251	1.67608	0.653986	2.65266	-3.32193	1.13024
7	ENSG00000162520	SYNC	1.56525	-2.47154	-2.5467	0.346157	-3.32193	-3.32193	1.09658	0.743308	3.75646	4.60151	4.69119	4.22754	4.1681	-0.0689494	2.61487	4.08253	3.46694	3.92591	4.05388	-3.27306	-2.89373	0.701709	-0.172189	-1.40326	-3.32193	-2.69248	-3.32193	0.939302	1.25476	1.57185	-2.78903	1.38394	-1.19514	0.914878
7	ENSG00000147883	CDKN2B	-3.32193	-3.32193	-3.32193	-3.32193	-2.39962	-3.32193	-0.904408	-1.57347	3.22286	4.36755	4.81907	5.0503	1.30599	2.10989	3.34979	5.61478	5.03955	2.88162	5.95402	0.0129405	-0.183743	-2.10363	1.06367	-0.664	-1.19284	1.37407	-1.01142	1.07586	2.51206	1.70173	-1.53858	1.67173	-0.754429	0.612305
7	ENSG00000164176	EDIL3	-1.09835	-3.32193	-3.32193	-2.88071	-3.32193	-3.32193	-0.756916	-2.22729	4.58013	3.64129	2.89148	3.86418	0.452058	2.44687	0.999589	2.2836	4.49203	3.03192	4.66412	-2.79704	0.253675	1.34509	-3.32193	0.923727	-3.32193	-2.94046	-2.18498	2.84055	3.47364	2.16287	1.4371	3.39778	-0.767484	0.86209
7	ENSG00000119681	LTBP2	-0.93408	-1.24266	-1.21083	1.07057	-0.73793	0.0681067	-1.73018	-1.35474	4.85761	5.6121	6.29833	4.21165	1.48385	1.26737	5.8602	4.56138	4.44697	6.67596	8.05185	-1.30914	-3.32193	-1.85229	-3.32193	-2.75974	-1.78527	-1.51905	-1.33532	0.165237	2.23864	2.26394	-0.926662	2.56702	1.26516	1.19352
7	ENSG00000134668	SPOCD1	-3.32193	-3.32193	-3.32193	0.836918	0.378456	-1.54805	-3.32193	-3.32193	2.53087	3.01761	3.90561	3.36691	1.70097	2.70012	6.0761	5.189	3.44541	5.24118	5.27154	-0.906283	-1.45745	-3.32193	-3.32193	-3.20638	-2.09482	2.93944	-0.330355	0.660235	1.16387	1.26116	1.93104	1.38165	1.16792	2.92177
7	ENSG00000109743	BST1	-1.60869	-1.3412	-1.21449	-2.00053	-3.32193	0.0766822	-3.32193	-1.01291	3.11782	4.53269	4.36729	3.5872	5.3458	2.96447	3.68219	2.03327	3.66815	2.94727	4.49711	-2.14608	-2.10808	-3.32193	-3.32193	2.19115	-3.32193	1.2411	-3.32193	0.20548	0.0667712	1.72484	-0.173791	1.42542	1.02225	1.48687
7	ENSG00000173210	ABLIM3	-3.32193	-2.26043	-2.78567	-3.32193	-1.77859	-2.17052	2.55774	1.97852	3.27063	1.8655	1.92744	2.44847	-2.19903	-2.34183	3.03717	3.16533	1.74518	2.13424	2.72322	-3.32193	-3.32193	-3.32193	-3.32193	-1.23329	-0.920412	0.987255	-2.22739	0.748805	4.5458	3.51119	0.897566	1.41712	2.22473	0.192308
7	ENSG00000167767	KRT80	-3.32193	-3.32193	-3.32193	-2.81471	-2.91825	0.0463234	-3.32193	-3.32193	-0.505681	0.290955	0.134287	3.61684	3.86129	1.35205	6.30043	4.609	5.18708	3.30442	5.47062	-3.32193	-1.21327	-3.32193	0.00447982	0.653243	0.593612	2.59624	0.686478	4.15048	5.94601	5.12104	3.3798	4.57629	4.95954	4.90477
7	ENSG00000212724	KRTAP2-3	-3.32193	-3.32193	-3.32193	-3.32193	-3.32193	-3.32193	-3.32193	-3.32193	-3.32193	1.87197	2.03452	6.84373	0.955112	-0.872338	8.54343	7.3651	4.4547	4.88509	6.39647	-3.32193	-1.63229	-2.32353	-3.32193	-0.897001	0.511559	-2.84876	-3.32193	2.92699	5.26677	3.25797	-0.206848	6.11583	4.13091	2.1729
7	ENSG00000260549	MT1L	-3.32193	-3.32193	-3.32193	-3.32193	-3.32193	-3.32193	-3.32193	-3.32193	-0.907941	1.87988	0.0215508	5.06984	1.96635	-3.32193	5.61386	2.42764	1.25362	1.47962	1.44227	-3.32193	-3.32193	-3.32193	-3.32193	-3.32193	-3.32193	-3.32193	1.40883	2.45654	2.83273	5.04875	-3.11272	4.64398	4.30372	4.32613
7	ENSG00000270069	RP6-99M1.2	2.29281	1.03518	0.387771	0.254957	-2.16354	-0.530858	-0.95693	-0.0661978	1.79881	3.44079	4.32056	2.43818	1.59077	2.62003	-3.32193	0.364371	-0.270399	2.3971	0.795393	0.848614	0.859453	-0.0216184	-0.608655	-3.32193	0.463141	1.31113	1.55338	2.08864	2.01464	1.98375	2.1521	3.59532	-1.96625	2.58623
7	ENSG00000135272	MDFIC	-2.19184	-3.32193	-3.32193	-3.1605	0.224559	-0.893188	-3.32193	-3.32193	1.34304	4.35717	4.44295	3.17682	-1.17422	1.47803	-3.32193	-3.32193	-0.0399495	3.21546	2.3165	2.45865	2.83326	2.92532	2.08162	-0.838569	-3.32193	0.736657	2.16261	3.97965	2.45867	2.26772	1.63354	1.94826	0.680945	2.35571
7	ENSG00000130224	LRCH2	1.22243	-3.32193	-3.32193	-3.32193	1.21886	0.599442	-2.72573	-0.321654	2.41862	1.75698	1.52668	1.84659	1.69084	2.16481	-2.55343	0.324926	0.295794	1.20605	0.337985	3.34018	1.72853	3.28508	2.52164	-2.3696	2.08896	0.739632	1.71186	-0.845658	-1.84121	0.105517	-1.40965	0.036651	-3.32193	-1.06682
7	ENSG00000205413	SAMD9	-0.46459	-3.32193	-3.32193	-2.32098	-0.497427	-2.20604	-3.32193	-2.57441	1.99467	0.864961	1.93236	2.49321	-0.0705983	0.635402	-3.14145	1.18147	-0.842219	1.442	0.812096	-2.26575	-0.0734221	-1.50179	1.31508	-2.6242	1.87768	1.2798	0.335838	0.856659	0.773414	-0.388743	-1.12764	0.021835	-3.27916	0.0258084
7	ENSG00000213949	ITGA1	-0.61269	-3.32193	-3.32193	0.344726	-3.28259	-2.58794	-3.32193	-3.32193	4.00795	2.55631	2.69762	3.6763	4.35754	3.44639	0.913531	1.76772	4.91771	2.3216	2.94182	3.03767	2.69095	3.23864	2.0791	0.318797	3.36961	0.682376	3.01188	1.50427	-0.499165	0.347926	1.26329	-0.714444	-0.939455	1.02314
7	ENSG00000188452	CERKL	-0.413461	-3.31278	-3.32193	1.37675	-3.32193	-0.237012	0.816403	2.17647	4.22089	3.76319	3.94956	4.26364	4.62394	3.78451	-3.32193	-3.32193	2.95212	2.80615	0.999574	1.912	0.870976	1.25719	0.816936	-3.16662	1.38709	0.700227	1.09592	-0.866886	0.0963833	0.348346	0.548456	-1.07918	-1.06077	0.231973
7	ENSG00000147027	TMEM47	-3.32193	-3.32193	-3.32193	-3.32193	-3.32193	-0.382038	1.28979	0.996338	3.17937	3.8865	4.4942	4.2246	1.40118	2.17059	-3.32193	-3.32193	1.82595	-0.49187	2.70085	4.03015	-3.32193	2.95871	2.67879	-3.32193	-2.53315	1.94182	1.15916	-3.32193	2.25507	2.09931	0.299385	1.29139	-0.555142	1.45526
7	ENSG00000149451	ADAM33	-3.32193	-3.32193	-3.32193	-3.32193	-0.692105	-0.370917	-3.32193	-3.32193	3.8664	7.30325	7.42255	0.127792	-1.8908	0.74192	-3.32193	-2.64043	2.69105	7.191	3.2232	-3.03401	-2.38565	-3.32193	-3.32193	-1.84816	-1.09838	4.85445	-0.0178435	-0.901958	-3.32193	-1.62378	4.51215	0.231752	-1.38502	0.374155
7	ENSG00000172137	CALB2	-3.32193	-3.2584	-3.32193	-3.32193	-1.24281	-3.32193	-3.32193	-3.32193	8.24423	6.41218	7.11162	-0.966083	-3.32193	-3.30089	0.511175	-2.64267	2.16311	6.46047	3.58823	-3.32193	-3.32193	3.65238	-3.32193	-0.504544	-3.32193	-0.417168	-2.27884	-1.41995	-0.839008	-0.850715	-2.85288	0.0506897	2.17955	1.59633
7	ENSG00000049540	ELN	-2.64716	-3.12385	-2.79179	-0.252948	-2.25304	0.855655	3.82188	4.44596	4.57824	5.59365	3.84545	4.14455	2.01914	7.69763	-0.828629	-2.70311	9.4391	8.98682	7.07951	1.84905	-1.25399	-0.306905	-0.0383663	-1.56603	-3.32193	-1.85483	-0.280258	0.632966	-0.0234809	-0.0449655	1.15225	-0.673292	1.58894	-0.342907
7	ENSG00000255248	RP11-166D19.1	-0.581532	-3.32193	-3.32193	0.6739	-2.17034	-0.0913239	4.21216	5.06653	5.91554	6.64091	6.34352	3.38239	1.83176	4.17117	-0.7151	1.94535	4.578	5.37832	4.32851	-1.31217	0.612758	1.15747	-3.32193	-3.32193	-1.92709	-0.115296	-0.14634	1.78975	-0.92507	0.472592	0.515581	2.69649	-0.981916	3.12887
7	ENSG00000060718	COL11A1	-3.32193	-3.32193	-3.32193	-3.32193	-3.22714	-1.00254	-3.32193	0.30977	6.14801	2.32244	1.91787	4.32139	3.35126	5.66597	-3.32193	-1.73597	5.7017	1.18684	3.11387	1.82551	2.82812	-3.32193	-3.32193	-2.85325	-3.32193	-1.44975	-2.97928	-3.32193	-3.22691	-1.0004	-2.46131	-0.995687	-1.05743	0.595017
7	ENSG00000106366	SERPINE1	-2.84275	-1.74909	-1.23332	2.55017	-0.887609	-1.8518	-0.559182	-0.734489	7.66284	6.15082	6.44819	7.45717	7.80989	5.05156	9.23049	8.59257	6.24739	8.28659	9.40498	-3.09712	-1.0558	-3.32193	-2.11403	0.340357	-0.204557	-3.32193	1.94225	0.0291348	-0.707708	-0.137238	-1.45904	-0.139693	0.14436	0.489615
7	ENSG00000128510	CPA4	-1.33182	-2.40209	-2.45014	-1.52362	-2.71348	-2.10608	-1.31051	0.373966	6.16089	5.45074	3.58877	5.63448	6.49416	4.28411	5.88194	7.66891	5.61831	4.02086	7.38947	-2.67262	-2.98737	-0.608327	-3.32193	-1.30898	-3.32193	-3.32193	-2.16453	-0.68346	1.45119	1.23478	-1.51579	2.76251	-0.565022	0.389688
7	ENSG00000139278	GLIPR1	-0.481439	-1.55554	-2.91855	0.605798	-0.702811	-1.49323	1.58584	-1.8057	3.74	4.82017	4.77979	5.77206	6.6501	3.98954	5.43523	6.0578	4.81834	4.70502	4.89008	-1.44951	1.0582	-3.14851	-3.32193	-0.54369	-2.26451	-2.11907	-1.35979	-1.1637	-0.839841	-0.50574	-3.0683	0.193671	-3.32193	-2.45795
7	ENSG00000186340	THBS2	-1.90062	-1.91355	-1.52081	0.749646	-0.21818	0.108036	0.310294	1.24373	6.26818	7.05675	7.23102	3.17866	2.00275	2.76982	2.26842	5.68934	5.67299	6.71869	7.67756	-0.967465	-1.88196	-3.32193	-1.76628	-3.32193	-1.21609	-2.07769	-1.36028	-0.623934	-0.860693	-2.48165	-3.32193	-1.85313	-1.21543	-3.32193
7	ENSG00000166923	GREM1	-3.32193	-3.15992	-3.32193	-3.32193	-1.57677	-0.297259	-0.301124	0.785015	7.39091	7.61425	8.77442	5.24432	1.81813	4.97766	5.45222	7.49245	4.13475	8.20366	7.5472	-3.32193	-1.07265	-3.07277	-3.32193	-3.32193	-0.506484	-3.32193	-3.32193	-3.32193	-3.32193	-3.32193	-3.32193	-3.2286	-3.32193	-3.32193
7	ENSG00000163017	ACTG2	-1.8489	-3.32193	-2.21318	0.402766	-3.32193	-2.85513	-3.32193	1.19312	7.43217	6.38255	3.69826	5.93792	8.60557	5.76318	2.08657	2.18798	8.94695	6.96387	8.25023	-0.869343	-3.32193	-1.53405	-3.32193	-3.32193	-3.32193	-3.32193	-3.32193	-2.86935	-0.691327	-0.0234003	-3.32193	-3.32193	-0.869222	-1.92141
7	ENSG00000176046	NUPR1	-0.0394572	0.13606	-0.225752	5.62072	-0.428612	-2.69239	-1.58596	0.757433	4.66949	7.70479	7.77158	3.19813	3.14474	1.5373	3.03969	4.36164	6.42794	7.45947	7.44084	-3.32193	-3.0043	-3.32193	-3.32193	-2.52529	-0.869501	-3.32193	-3.32193	-3.32193	-2.03051	-3.32193	-3.32193	-3.32193	-3.32193	-1.02986
7	ENSG00000137809	ITGA11	-0.243875	0.448774	-0.647187	3.33139	-2.87363	-1.41642	-3.32193	-2.66084	5.75922	6.5234	6.31067	4.40351	3.15797	3.39296	5.93651	6.07578	6.56068	6.57344	7.34164	-3.32193	-3.32193	-3.29568	-3.32193	-3.32193	-1.02557	-3.32193	-2.55903	-3.32193	-3.32193	-3.32193	-3.32193	-3.32193	-3.32193	-3.32193
7	ENSG00000122641	INHBA	0.414709	2.50155	2.54106	2.27482	-2.51943	-0.469348	-1.47788	-1.6982	6.00527	5.60586	6.17867	5.14176	5.02306	5.01568	3.27781	5.75752	4.99206	5.91902	6.06061	-3.32193	-3.32193	-3.23215	-3.32193	-3.32193	-1.91102	0.910088	-3.32193	-2.25076	-3.32193	-3.32193	-3.32193	-2.24129	-3.32193	-3.32193
7	ENSG00000137507	LRRC32	-0.895977	1.67291	0.633134	3.13354	-1.78166	0.479137	1.88049	0.747903	2.8754	2.32463	4.10703	2.83856	3.82028	2.71414	4.70446	5.55154	6.33142	3.4531	6.31828	-1.75129	-1.32483	-0.15064	-3.32193	-1.11311	-1.41248	-3.32193	-0.274416	-3.16112	-3.32193	-3.32193	-2.89498	-3.32193	-0.837872	-2.56885
7	ENSG00000148848	ADAM12	-3.29625	1.44495	0.897419	2.41794	-2.92976	-1.04501	0.359825	0.388355	3.45411	5.0906	4.93046	4.27595	1.16015	2.62391	2.44468	5.57814	2.96699	5.27717	6.18187	-2.51982	-2.72624	-1.82431	-3.32193	-2.89331	1.56347	-3.32193	-0.628526	-3.32193	-1.19523	-2.11535	-3.32193	-0.583057	-1.44304	-1.22726
7	ENSG00000148677	ANKRD1	0.369595	-3.32193	-3.32193	-3.26619	-3.32193	-3.32193	-3.32193	-1.50514	3.0629	-2.84711	-3.32193	6.69457	10.6199	6.41653	4.54948	8.66707	4.58101	1.46229	5.85459	-3.32193	-1.6816	-3.32193	-0.0517999	-2.31787	2.94515	-1.1294	-3.32193	2.96358	-0.0197919	1.09406	-1.29282	4.25493	-3.32193	-3.14437
7	ENSG00000120937	NPPB	-2.6422	-1.95212	-0.702964	-3.32193	-3.32193	-3.32193	-3.32193	-3.32193	-1.07878	-3.32193	-3.32193	7.08409	9.52518	6.83544	9.78932	7.72605	4.24914	-0.513216	6.38533	-3.32193	-3.32193	-3.32193	-3.32193	-3.32193	0.478848	-3.32193	-3.32193	-3.32193	-3.32193	-1.46027	-2.86852	-3.32193	-3.32193	-3.32193
7	ENSG00000128422	KRT17	-3.32193	-3.32193	-3.32193	-3.32193	-2.8778	-3.32193	-3.32193	-3.32193	2.49115	1.074	1.82043	3.59142	0.485952	-2.67295	1.33756	1.46733	7.25267	6.55091	6.93329	1.7487	0.76796	-3.32193	-0.793969	-0.844784	-1.25875	-2.10613	-0.937127	0.963304	-0.962801	-1.01016	-3.32193	-3.32193	-0.815034	-3.32193
7	ENSG00000136244	IL6	-3.32193	-3.32193	-3.32193	-3.32193	-3.32193	-3.32193	-3.32193	-3.14642	2.73129	1.31142	2.95589	6.08369	1.09328	-2.34582	1.32425	-0.00383545	2.84882	3.67545	5.99954	-3.32193	-1.44808	-3.32193	-3.32193	-3.32193	0.995369	-3.32193	0.50716	-1.33121	0.93222	1.62616	2.56163	2.85193	-0.753427	3.42406
7	ENSG00000169583	CLIC3	-2.98409	-3.32193	-2.40912	-3.07859	-3.32193	-1.15576	-2.17366	-3.32193	-0.14339	3.66239	3.16533	0.768815	0.960727	-1.72048	4.04153	3.6134	3.61064	4.32726	5.98862	-3.32193	-3.32193	-3.32193	1.99641	2.23858	0.243645	-0.193574	-2.06813	0.664009	0.740893	0.117708	-0.740796	-0.521132	-0.480927	0.733033
7	ENSG00000127129	EDN2	-3.32193	-3.32193	-3.32193	-2.13052	-3.32193	-2.54866	-3.32193	-3.06748	0.155866	-3.32193	-3.32193	3.72457	3.63377	-0.0275029	5.11105	3.89245	4.73538	2.47029	5.40414	-3.32193	-2.3709	-3.32193	-0.362527	-1.38157	-1.13017	-1.27925	-3.32193	-0.285912	0.287354	0.373665	0.818638	1.9092	0.657174	0.336272
7	ENSG00000206190	ATP10A	-3.32193	-3.32193	-3.32193	-2.90366	-3.28806	-3.32193	-1.81863	-3.32193	1.47086	2.74429	2.63186	2.65987	0.386877	-0.40754	4.50576	4.13044	2.13466	3.7834	4.42882	-3.32193	-2.99426	-3.32193	-3.32193	-3.32193	-3.32193	-3.32193	-3.32193	0.436183	-0.0478513	0.631682	-3.32193	0.294677	-0.65641	0.104873
7	ENSG00000138316	ADAMTS14	-3.32193	-3.32193	-3.30309	-3.32193	-2.80222	-3.32193	-3.32193	-1.98966	2.6532	2.50136	2.48865	0.764592	-3.32193	-1.44988	0.403519	4.34144	0.575738	3.06438	2.86634	-3.32193	-3.32193	-3.32193	-3.32193	-3.32193	-2.34727	-2.97641	-3.32193	0.0417056	-2.64667	-1.92308	-3.32193	2.21586	-3.32193	-3.14029
7	ENSG00000213417	KRTAP2-4	-3.32193	-3.32193	-3.32193	-3.32193	-3.32193	-3.32193	-3.32193	-3.32193	-3.32193	-1.30217	-1.15828	2.42632	-3.32193	-3.32193	5.95795	4.62439	2.11834	2.09727	4.01196	-3.32193	-3.32193	-3.32193	-3.32193	-3.32193	-1.45699	-3.32193	-3.32193	-0.666434	1.97837	0.443734	-3.32193	2.30577	-0.20258	-2.89488
7	ENSG00000214518	KRTAP2-2	-3.32193	-3.32193	-3.32193	-3.32193	-3.32193	-3.32193	-3.32193	-3.32193	-3.32193	-0.968091	-0.618595	2.13955	-3.32193	-3.32193	5.63884	3.95978	1.61551	1.26343	3.50626	-3.32193	-3.32193	-3.32193	-3.32193	-3.32193	-3.32193	-3.32193	-3.32193	-1.25131	1.13788	-0.58441	-3.32193	1.41741	-1.43368	-3.06418
7	ENSG00000180914	OXTR	-0.235949	-1.50042	-1.7841	-2.04504	-0.339701	-1.99355	-1.1463	-1.54168	3.1533	4.91806	5.16877	3.72784	3.12462	1.65582	1.6721	6.49942	2.74566	5.65227	4.55037	-1.12944	-0.200543	-2.30514	-2.9381	-3.32193	-0.802957	-1.58436	-1.11064	-1.83324	0.769247	-0.0806767	-1.82072	1.92102	-2.28036	-1.74093
7	ENSG00000151388	ADAMTS12	-1.01504	-0.468785	0.300417	-3.32193	-0.454583	0.275889	1.54323	1.63684	4.08784	4.46817	4.52065	2.53592	1.54907	2.01429	1.01789	2.51489	2.76757	3.76884	4.49389	-2.13703	-1.17183	-3.32193	-3.32193	-3.32193	-2.85457	-3.32193	-1.73075	-1.37935	-1.38256	0.745797	-3.32193	1.50676	-1.08676	-1.27846
7	ENSG00000111799	COL12A1	-0.455228	-3.32193	-3.32193	-2.62205	-3.06257	-1.88861	2.03566	0.991086	6.23939	8.10346	8.34691	3.56565	4.18377	-0.754422	1.39086	0.84665	6.62057	7.65879	5.48662	0.317385	-1.01997	-1.98792	-3.32193	-3.32193	-3.32193	-0.98376	-0.945388	-2.08904	-2.00011	-2.68357	-3.32193	-0.472759	-2.50889	-3.32193
7	ENSG00000225614	ZNF469	-2.6441	-1.71186	-1.33806	2.34627	-2.19991	-3.08554	1.4106	1.35073	1.40471	2.37648	2.36085	-0.615059	1.71985	-3.32193	2.38509	2.66515	3.33159	3.14176	3.61772	-3.32193	-3.32193	-3.32193	-3.32193	-3.32193	-3.32193	-3.32193	-3.32193	-3.32193	-3.32193	-3.32193	-3.32193	-3.32193	-3.32193	-3.32193
7	ENSG00000198796	ALPK2	-3.32193	-3.32193	-3.32193	-3.32193	-3.32193	-3.23224	0.594806	-0.411871	3.42854	4.36916	4.27374	5.80834	2.75873	3.86878	4.88208	3.82832	3.09198	4.13616	3.84647	-3.18302	-3.32193	-0.435286	-3.32193	-3.32193	-2.17348	-3.32193	-2.97378	-0.848604	-2.7489	-3.32193	-1.29677	-0.416055	-2.87635	-0.892687
7	ENSG00000224163	RP11-309L24.6	-3.28837	-2.11277	-3.32193	-1.52601	-3.32193	-0.297307	3.71289	3.57838	3.97386	1.42947	1.92953	2.31271	2.01665	3.4502	4.62407	3.61834	1.66556	3.2959	3.2092	-1.27813	-1.66388	-3.32193	-3.32193	-3.32193	-3.32193	-3.32193	-3.32193	-3.32193	-3.32193	-1.52135	-3.32193	-3.32193	-3.32193	-3.32193
7	ENSG00000149596	JPH2	-3.32193	-3.32193	-3.32193	-3.32193	-3.32193	-0.679996	1.54233	1.12249	2.75534	2.54282	2.33739	2.74423	3.95536	2.82573	1.88439	3.21426	3.95948	2.7191	3.86446	-3.32193	-3.32193	-3.32193	-1.99656	-2.45472	-3.32193	-3.32193	-3.08061	-3.21466	-3.32193	-2.20385	-1.82336	-3.32193	-3.32193	-3.32193
7	ENSG00000144583	MARCH4	-3.32193	2.70077	2.9526	-1.23786	-3.2514	-1.09231	-3.32193	-3.32193	1.01984	3.50447	3.55363	3.17794	3.13929	3.32726	3.93511	4.34261	2.75189	5.47407	3.97737	-3.32193	-3.32193	-3.32193	-3.32193	-3.32193	-1.05896	-3.32193	-3.32193	-3.32193	-3.32193	-3.32193	-3.32193	-3.32193	-3.32193	-3.32193
7	ENSG00000180139	ACTA2-AS1	-2.38723	-3.32193	-3.32193	-0.790796	-3.32193	-3.32193	-1.93423	-3.32193	3.8485	3.68656	3.58755	1.53343	4.83468	1.77581	-1.20821	2.24157	4.63035	4.38686	4.60461	-2.61033	-2.32062	-1.06127	-0.540459	-3.32193	-1.39521	-1.92325	-1.17628	-1.778	-3.10306	-2.30359	-1.76898	-3.22621	-1.35269	-1.67376
7	ENSG00000163394	CCKAR	-3.21464	-3.32193	-2.78997	-3.32193	-3.32193	-2.60453	-3.32193	-3.32193	-0.0986708	3.49736	5.29397	5.33699	2.44031	4.89718	-3.32193	1.24612	5.59328	4.51214	4.92815	-3.32193	-3.32193	-3.32193	-3.32193	-3.32193	1.82716	-3.32193	-3.32193	-3.32193	-3.32193	-3.32193	-3.32193	-3.32193	-3.32193	-3.32193
7	ENSG00000174348	PODN	-3.32193	-3.32193	-3.32193	-2.69798	-3.32193	-2.61529	-0.601245	-0.18675	2.57426	4.71416	4.60271	-0.770877	-2.57776	-1.15642	-2.04862	-0.50714	0.623923	5.09721	5.30032	-0.820685	-3.1346	-3.32193	-2.91632	-2.87137	3.65587	-3.32193	-0.700976	-3.32193	-2.41335	-2.42172	-3.32193	-0.263707	0.284952	-3.11734
7	ENSG00000180875	GREM2	-3.32193	-3.32193	-3.32193	-3.32193	-3.32193	-3.32193	1.16807	0.0634477	5.19493	3.7465	5.82825	-2.79656	-1.40686	-3.32193	-1.23593	0.38627	1.58886	4.27603	2.04697	-3.32193	-3.32193	-3.32193	-3.32193	-3.32193	-0.680771	-3.32193	-3.32193	-3.32193	-3.32193	-3.32193	-3.32193	-3.32193	-3.32193	-3.32193
7	ENSG00000162733	DDR2	-3.03468	-2.53146	-3.32193	0.656908	-3.32193	-3.32193	3.54218	4.08678	5.33104	5.13812	5.65512	0.902243	-0.445333	1.14159	-1.55659	-1.52789	4.2363	5.10688	4.59853	-2.67748	0.686415	-0.480351	-3.32193	-3.32193	-3.32193	-3.32193	-0.716282	-3.32193	-3.32193	-3.32193	-3.20496	-3.32193	-3.32193	-3.02709
7	ENSG00000173641	HSPB7	-3.32193	-3.32193	-3.32193	-0.099122	-3.32193	-2.82473	2.30156	2.01122	3.42903	3.26914	3.4062	0.162107	-1.70534	0.137753	-3.32193	-1.93958	6.58637	4.99053	6.06906	-3.32193	-2.42131	-3.32193	-3.32193	-3.32193	-3.32193	-3.32193	-3.32193	-3.32193	-3.32193	-3.32193	-3.32193	-3.32193	-3.32193	-3.32193
7	ENSG00000117586	TNFSF4	-1.32252	-2.18655	-3.32193	-2.94382	-1.29143	-1.47066	-0.530812	0.961971	3.94774	5.70473	5.24137	1.80091	0.253421	1.97525	-0.753149	-1.15598	-0.436561	4.57616	3.85614	-1.50653	-2.55714	-3.32193	-1.54845	-0.976569	-3.09904	-2.55623	-2.15876	-3.32193	-3.32193	-2.61227	-3.32193	-1.64732	-3.32193	-3.32193
7	ENSG00000184838	PRR16	-3.32193	-3.32193	-3.32193	-3.32193	-3.32193	-1.81228	4.28423	4.37249	3.43602	4.62517	4.10755	0.247514	-0.376579	1.22791	0.217479	-0.719906	0.75292	3.75223	3.68064	-3.27111	-3.32193	-3.32193	-3.32193	-3.32193	-3.32193	-3.32193	-3.32193	-3.32193	-3.32193	-3.32193	-3.32193	-3.32193	-3.32193	-3.32193
7	ENSG00000206538	VGLL3	-3.32193	-3.32193	-3.32193	-3.32193	-3.32193	-3.32193	0.186792	1.43477	2.75918	4.66797	4.32845	1.17858	1.00317	1.59888	-1.66335	0.21836	1.36479	4.56483	3.77042	-3.32193	-3.07543	-3.32193	-3.32193	-3.32193	-3.32193	-2.58727	-3.32193	-3.02287	-0.1845	-1.27013	-3.32193	-2.84465	-3.32193	-3.32193
7	ENSG00000172403	SYNPO2	-3.32193	-3.32193	-3.32193	-3.32193	-3.32193	-3.32193	0.446076	0.513632	2.09091	4.26856	3.87676	2.24479	3.90066	0.719806	-3.32193	1.58655	3.11738	4.30014	4.66537	-3.32193	-3.32193	-3.32193	-3.32193	-3.32193	-3.32193	-3.32193	-1.20901	-3.32193	-3.00977	-3.32193	-3.32193	-3.32193	-3.32193	-3.32193
7	ENSG00000078098	FAP	-3.27874	-3.32193	-3.32193	-3.20417	-3.32193	-3.32193	1.83157	2.98556	5.07614	5.09171	5.69421	3.18936	0.0676112	-2.2791	-1.91933	-2.0002	3.38738	2.86266	4.51447	-3.32193	-3.32193	-3.32193	-3.32193	-2.59691	-3.32193	-3.32193	-0.940002	-3.32193	-3.32193	-3.32193	-3.32193	-3.32193	-3.32193	-3.32193
7	ENSG00000155011	DKK2	-3.32193	-3.32193	-3.32193	-3.02764	-3.32193	-3.32193	0.669517	0.0360602	5.46091	6.31103	6.85326	0.579161	0.502249	0.637759	-3.32193	-3.32193	2.27524	4.77285	3.80445	-3.32193	-3.32193	-3.32193	-3.32193	-3.32193	-3.32193	-3.32193	-1.90472	-3.32193	-3.32193	-3.32193	-3.32193	-3.32193	-3.32193	-3.32193
7	ENSG00000224259	LINC01133	-3.32193	-3.32193	-3.32193	-3.32193	-3.32193	-3.32193	-3.32193	-3.32193	1.14114	4.16428	2.55818	-2.73896	-2.4709	-3.32193	-3.32193	-1.29766	3.40629	4.50783	3.59118	-3.32193	-3.32193	-3.32193	-3.32193	0.746683	-3.32193	-3.32193	-3.32193	-3.32193	-3.32193	-3.32193	-3.32193	-3.32193	-3.32193	-3.32193
7	ENSG00000072952	MRVI1	-1.79172	-3.12423	-3.04889	0.238139	-1.10908	-3.32193	-1.36134	-1.95508	3.37632	4.33761	4.16714	0.40246	2.39484	-1.7257	-1.42052	-3.32193	4.36126	4.19488	4.09964	-2.6299	-3.32193	-3.32193	-3.32193	-3.32193	-3.32193	-3.32193	-3.32193	-3.32193	-3.32193	-3.32193	-3.32193	-3.32193	-3.32193	-3.32193
7	ENSG00000204291	COL15A1	-2.40387	-2.61424	-2.13269	-0.0755291	-2.86377	-2.70246	-3.32193	-3.32193	5.84093	2.65984	3.63905	-1.03938	0.979338	-1.95288	0.55097	-0.734045	2.43698	6.54085	5.36789	-2.9881	-3.32193	-3.32193	-3.32193	-3.32193	-3.32193	-3.32193	-3.32193	-3.32193	-3.32193	-3.32193	-3.32193	-3.32193	-3.32193	-3.32193
7	ENSG00000197614	MFAP5	-3.32193	-3.32193	-3.32193	-3.32193	-3.32193	-3.32193	-3.32193	-3.32193	1.16095	7.54309	4.53745	2.53407	-0.410064	-0.557384	-2.16044	2.46662	1.97542	7.20161	7.23163	-3.32193	-3.32193	-3.32193	-3.32193	-3.32193	-3.32193	-3.32193	-3.32193	-3.32193	-0.734575	-1.42917	-3.32193	-3.30585	-3.32193	-3.00157
7	ENSG00000150051	MKX	-3.32193	-3.32193	-3.32193	-3.32193	-1.08668	-2.36335	-2.10492	-3.32193	1.97955	5.06321	4.84369	2.85268	-3.32193	2.35475	-3.32193	3.63041	1.83359	4.52087	4.41896	-3.32193	-2.40798	-3.32193	-3.32193	-3.32193	-3.32193	-3.32193	-3.32193	-3.32193	-3.32193	-3.32193	-3.32193	-3.32193	-3.32193	-3.32193
7	ENSG00000172935	MRGPRF	-3.32193	-3.32193	-3.32193	-3.32193	-0.125489	-0.206144	-3.32193	-3.32193	3.19824	5.79489	6.02492	0.581631	0.185511	0.623623	0.962653	3.06532	1.36529	5.75401	4.22912	-3.32193	-1.19914	-3.32193	-3.32193	-3.32193	-3.32193	-3.32193	-3.01208	-3.32193	-3.32193	-3.32193	-3.32193	-3.32193	-3.32193	-2.76516
7	ENSG00000136010	ALDH1L2	-2.43164	-3.32193	-2.95176	-2.70893	-1.35736	-2.0014	-3.32193	-2.08256	3.89168	4.98927	4.94856	0.141511	1.12961	0.602077	-1.26377	1.34364	1.96226	5.1324	2.9718	-3.32193	-0.101604	-3.32193	-3.32193	-3.32193	-3.32193	-3.32193	-3.32193	-3.32193	-2.1361	-3.30183	-3.32193	-3.32193	-3.32193	-2.8269
7	ENSG00000106483	SFRP4	-3.32193	-3.32193	-3.32193	-3.32193	-3.29323	-2.92681	-3.32193	-3.32193	0.111005	5.44908	3.13204	4.12218	-3.32193	-1.04944	-1.32498	-0.229179	2.59106	2.28065	6.57439	-1.96201	-0.442485	-3.32193	-3.32193	-3.32193	-3.32193	-3.32193	-3.32193	-3.32193	-3.32193	-3.32193	-3.32193	-3.32193	-3.32193	-1.74687
7	ENSG00000205426	KRT81	-3.32193	-3.32193	-3.32193	-3.32193	-3.32193	-3.32193	-3.32193	-3.32193	-1.95096	2.14981	2.99003	1.4078	-3.32193	-2.23154	0.130839	-0.243091	2.78142	4.68739	5.12656	-3.32193	-3.32193	-3.32193	-3.32193	-3.32193	-3.32193	-3.32193	-3.32193	-3.09602	-3.32193	-3.32193	-3.32193	-3.32193	-2.32495	-3.10746
7	ENSG00000182752	PAPPA	-3.32193	-3.16885	-3.32193	-3.32193	-2.13776	-2.98641	-3.32193	-3.32193	-0.17636	2.86078	2.34089	1.46351	1.26401	0.579924	1.29615	2.71441	1.18448	2.42618	3.21263	-0.555288	-3.32193	-2.21152	-3.32193	-3.32193	-2.93127	-3.2043	-3.32193	-3.05563	-2.11363	-3.32193	-3.32193	0.0296578	-3.32193	-2.29187
7	ENSG00000113578	FGF1	-3.07661	-2.4978	-3.32193	-2.64624	-3.32193	-0.898587	-3.32193	-3.32193	1.5788	2.20823	1.73384	2.59633	2.45076	0.469011	1.83973	0.726151	2.34041	3.20014	2.57633	-1.71	-3.32193	-3.32193	-3.32193	-3.32193	-3.32193	-3.32193	-3.32193	-3.32193	-1.6654	-3.32193	-3.32193	-3.32193	-3.32193	-2.92956
7	ENSG00000261425	RP11-709B3.2	-3.09475	-3.32193	-3.32193	-2.20699	-3.32193	-3.32193	-3.32193	-3.32193	2.66131	3.02037	2.38088	0.484767	-1.65704	0.0671706	-0.484308	0.880568	2.83186	2.3708	2.30009	-3.32193	-3.32193	-3.32193	-3.32193	-3.32193	-3.32193	-3.32193	-3.32193	-3.32193	-3.32193	-3.32193	-3.32193	-3.32193	-3.32193	-3.32193
7	ENSG00000197646	PDCD1LG2	-3.32193	-3.32193	-3.32193	-3.32193	-3.32193	-3.32193	-3.32193	-3.32193	2.02685	2.35335	1.97788	0.950222	-1.1521	-3.32193	-0.725806	-0.158053	0.942278	4.37414	2.69741	-3.32193	-3.32193	-3.32193	-3.32193	-3.32193	-3.32193	-3.32193	-3.32193	-3.32193	-2.32626	-3.32193	-3.32193	-1.15741	-3.25771	-3.32193
8	ENSG00000105419	MEIS3	5.1754	6.43923	6.76773	6.68616	0.723987	5.54166	2.36849	-3.32193	1.81926	4.97288	4.09744	3.99059	4.32776	5.53525	0.804987	3.75427	1.27245	4.54202	3.74888	-2.22545	-1.53965	-1.89521	-1.66442	-3.32193	-2.12204	-2.5716	0.119542	-3.03962	-2.26365	-2.2698	-1.37863	-3.32193	-1.2588	-1.99093
8	ENSG00000164619	BMPER	6.38452	5.92156	5.8037	5.37108	5.06253	5.56063	-3.32193	-3.32193	0.87416	1.42209	1.76931	2.52003	6.9751	4.99207	-2.77389	0.54816	2.55841	1.33794	1.60574	-3.32193	-0.695188	-3.32193	-2.75497	-3.32193	-0.403517	-3.32193	-0.931164	-3.32193	-3.32193	-3.11706	-3.32193	-3.32193	-3.32193	-3.32193
8	ENSG00000182916	TCEAL7	6.4873	5.36081	4.83678	4.27485	3.43047	5.44078	-1.4203	2.49006	1.311	4.44806	4.24755	4.86813	4.953	5.37637	0.698965	3.03316	-2.84924	3.04307	1.79606	0.795027	2.71748	-3.32193	-1.49892	-3.32193	-2.81931	-3.32193	-1.69403	-3.32193	-3.32193	-1.73332	-3.32193	-2.25145	-3.32193	-3.32193
8	ENSG00000162493	PDPN	2.31734	2.49437	2.98591	2.31496	2.96141	3.23259	-1.11725	0.32948	3.46472	3.55899	2.9773	3.51242	4.41629	4.79198	0.930616	1.91277	3.55881	3.5569	3.61744	-0.540722	2.05751	-3.32193	-3.32193	-2.50712	-3.32193	-3.00519	-3.32193	-3.32193	-3.32193	-3.32193	-3.32193	-3.32193	-3.32193	-3.32193
8	ENSG00000176692	FOXC2	5.38334	5.82537	7.09237	5.78437	7.33421	7.14123	-3.32193	0.107112	0.173716	0.76166	0.210115	2.73453	5.26537	4.758	6.40288	5.74289	5.89408	1.24689	4.43393	-3.04761	0.110136	-3.04599	-3.32193	3.54231	-2.48723	-3.32193	-1.47299	-3.32193	-3.32193	-3.32193	-3.32193	-3.32193	-3.32193	-3.32193
8	ENSG00000133169	BEX1	6.8051	8.2058	7.49061	5.27155	6.28456	6.94862	-3.32193	-3.32193	0.190084	0.231199	3.49741	6.61942	3.89821	6.83009	0.246518	0.987357	0.132814	-2.31474	-0.173943	1.64405	3.83199	-0.4211	-2.36709	1.33723	1.03269	-3.32193	-0.793457	-2.47162	-3.32193	-3.32193	-3.32193	-3.32193	-3.32193	-3.32193
8	ENSG00000151468	CCDC3	4.88228	4.78702	5.19889	4.81774	3.97841	3.66968	5.74162	5.95838	4.92355	-0.815278	0.651894	2.4848	4.83344	3.63519	0.421555	-2.3143	5.16203	5.02088	3.10539	-3.32193	-1.50777	-0.199014	-3.32193	0.0258793	-1.65056	-2.94664	1.14195	-2.04073	-3.32193	-3.32193	-3.32193	-3.32193	-3.32193	-3.32193
8	ENSG00000099869	IGF2-AS	5.43684	7.16373	7.61161	6.37206	5.64428	5.93861	5.11184	4.59223	3.30963	1.24451	1.22722	-0.445737	1.61657	1.90001	-3.32193	-3.24089	1.92422	1.74121	0.659806	-3.32193	0.597698	-0.280256	-3.32193	-3.32193	-3.32193	1.15903	0.489892	-3.32193	-3.32193	-3.32193	-3.32193	-3.32193	-3.32193	-3.32193
8	ENSG00000170577	SIX2	5.97582	7.69493	7.83526	7.44521	7.66441	6.60339	7.15785	7.04742	2.93839	0.985566	0.978803	2.27471	6.19144	3.42702	1.2683	2.56513	6.00631	-0.630789	3.04424	-3.32193	0.500262	-2.0207	-3.32193	-2.21084	-1.00251	-1.22401	-3.32193	-3.32193	-3.32193	-3.32193	-3.21436	-3.32193	-3.32193	-3.32193
8	ENSG00000106236	NPTX2	-1.09965	4.40887	5.06466	3.04166	2.06265	3.67282	7.11133	3.6099	7.13091	-0.364563	0.401762	4.93507	3.46599	5.00408	-3.32193	-3.32193	5.64709	2.7335	0.919165	2.0932	1.60718	-3.32193	-3.32193	-2.1811	-3.32193	-3.32193	-3.32193	-3.32193	-3.00403	-3.32193	-3.32193	-3.32193	-3.32193	-3.32193
8	ENSG00000064300	NGFR	2.85314	1.77497	2.53129	2.16218	0.517044	4.58563	7.13542	6.81479	4.3878	-3.32193	-3.32193	1.04865	-2.90415	3.07279	-0.21165	0.76718	0.869003	0.397639	4.44675	-0.413951	-0.920295	-2.40471	-3.32193	-3.32193	-3.32193	-3.32193	-2.94213	-0.750975	-3.32193	-3.32193	-3.32193	-3.32193	-3.32193	-3.32193
8	ENSG00000144218	AFF3	2.79251	3.80348	3.70851	4.04935	4.46862	3.29657	2.19463	1.91917	3.09333	1.69143	1.97917	1.72482	3.13801	2.8558	-0.166069	0.437814	2.95069	3.09834	0.891264	-3.24766	-0.379806	2.27457	-3.32193	-3.32193	0.653601	-3.32193	-3.32193	-3.32193	-3.32193	-3.32193	-3.32193	-2.87894	-3.32193	-3.32193
8	ENSG00000129596	CDO1	4.54908	3.82723	3.52798	3.92993	3.72575	2.82591	2.42158	3.87647	3.73305	0.758056	0.231494	2.18428	2.23233	2.82268	-2.58211	0.57058	1.28758	0.87911	0.379676	-1.19187	0.933233	-1.65385	-3.32193	-3.32193	-3.32193	-3.32193	-0.699173	-3.04347	-3.32193	-3.32193	-3.32193	-3.32193	-3.32193	-3.32193
8	ENSG00000183798	EMILIN3	3.15599	4.21185	4.70404	2.61418	3.06295	4.76543	2.72446	1.92647	4.65182	-0.786826	-0.538434	-0.0860295	1.2529	2.42372	-2.79543	0.251568	2.03425	1.77576	-2.88738	0.14449	0.89166	-2.51953	-3.32193	-3.32193	1.82942	-3.32193	-3.32193	-3.32193	-3.32193	-3.32193	-3.32193	-3.32193	-3.32193	-3.32193
8	ENSG00000170961	HAS2	7.53984	7.0782	5.93664	5.16198	5.66975	4.62073	1.0777	1.9443	4.19554	2.40522	3.39865	0.659422	-0.612938	3.15572	-2.9058	-3.32193	-2.30257	1.60608	3.07182	-0.385305	-2.34874	2.1	-3.32193	-3.32193	-0.323187	-3.2757	-3.11087	-2.93502	-3.32193	-3.32193	-3.32193	-3.32193	-3.32193	-3.32193
8	ENSG00000077943	ITGA8	6.25428	4.54982	4.28198	4.96249	4.23603	1.71931	-1.11968	-0.557334	2.6847	3.19664	2.64343	-2.05065	3.48993	-0.705876	-3.32193	-3.06041	2.12657	2.42968	1.81524	-3.32193	-1.28286	0.0645656	-3.32193	-3.32193	-0.244229	-3.32193	1.58862	-3.32193	-3.32193	-3.32193	-3.32193	-3.32193	-3.32193	-3.32193
8	ENSG00000104313	EYA1	6.67716	6.2818	5.78959	5.19087	6.99331	4.98639	3.98919	4.71739	4.17223	-2.9185	0.89762	-0.702813	2.7062	2.5249	-1.8778	-3.32193	3.30676	-2.51551	0.0369182	1.37676	0.881422	0.213154	-0.106453	0.441398	-3.32193	-3.32193	-3.32193	-2.63822	-1.59965	-3.32193	-3.32193	-1.03783	-3.32193	-2.13978
8	ENSG00000122756	CNTFR	5.07058	6.51036	7.16447	6.36356	7.46011	6.71346	5.73995	2.91172	1.5497	-2.98857	-3.32193	1.33795	1.6228	4.45284	-3.32193	1.22256	2.04923	-0.227077	-2.20294	-1.38216	0.886176	1.48629	-3.32193	0.96612	-1.70328	-3.32193	3.92567	-3.32193	-3.32193	-3.32193	-3.32193	-3.32193	-3.32193	-3.32193
8	ENSG00000185559	DLK1	5.37246	3.15413	5.20819	6.40913	4.27652	5.65644	4.5949	2.6131	0.458865	-2.26725	-2.48841	2.30258	3.10866	6.88258	-3.32193	-3.11058	2.93865	0.830831	-3.32193	-1.88042	-2.02146	-3.32193	-3.32193	-3.32193	-1.08922	-3.32193	-0.440181	-3.32193	-3.32193	-3.32193	-3.32193	-3.32193	-3.32193	-3.32193
8	ENSG00000092051	JPH4	3.5362	3.83666	4.42438	4.17785	5.37287	4.43744	4.85986	4.19245	-1.87264	-3.32193	-3.32193	2.81663	2.18647	3.55827	-3.32193	-0.892387	0.386392	-3.32193	-1.17324	-2.39351	-0.153241	-2.80696	-3.32193	-3.32193	-2.50322	-3.32193	-0.282841	-3.32193	-3.32193	-3.32193	-3.32193	-3.32193	-3.32193	-3.32193
8	ENSG00000166292	TMEM100	7.6524	6.92886	6.7179	7.10298	2.2705	1.50228	0.263695	1.75518	0.0341312	-3.32193	-2.48116	-0.956429	2.92985	1.7374	-3.32193	-3.32193	-0.833925	-3.32193	-1.8678	-3.10147	-3.32193	-3.09984	-3.32193	-3.32193	-3.32193	-1.3856	0.0257092	-3.32193	-3.32193	-3.32193	-3.32193	-3.32193	-3.32193	-3.32193
8	ENSG00000174498	IGDCC3	2.88171	4.98704	5.80456	3.87878	4.3927	5.80384	3.97799	3.23989	-0.280659	-2.8312	-3.30893	0.136848	-0.779177	2.34402	-1.67999	-0.324775	-0.356002	-2.48717	-1.10006	2.5319	3.51009	4.47899	3.74994	0.289492	3.05158	2.53999	3.25441	0.704668	-2.23886	-2.48305	-2.55869	-1.62918	-3.32193	-3.32193
8	ENSG00000130829	DUSP9	3.77138	5.06123	5.97981	4.20359	5.4241	6.03869	3.30581	2.29028	-1.88296	-3.32193	-3.32193	-0.344623	-1.57257	1.89363	-0.647655	-3.11766	-0.323426	-3.32193	-1.51539	0.788761	4.55359	3.30322	-1.42222	5.67537	3.60835	-1.46396	0.933263	0.144516	-1.6283	-1.27509	-3.32193	-3.32193	-1.4019	-2.13194
8	ENSG00000125931	CITED1	6.96681	7.1178	7.17082	6.46864	7.77699	5.89027	3.59435	4.32272	3.1778	-3.32193	-3.32193	-1.18119	-0.298016	1.52224	-3.32193	-3.32193	0.368087	-2.17489	-0.888253	-1.1173	1.08478	1.45212	4.68743	2.55565	5.8762	2.08026	-3.32193	-0.276912	-0.571118	-2.56579	-2.45866	-0.0535281	-1.42665	-3.32193
8	ENSG00000139219	COL2A1	6.27901	6.93849	7.78104	6.28964	8.5187	8.54977	4.01079	4.31015	5.91149	-3.32193	-3.32193	3.04995	6.48075	7.03621	0.00792743	-1.04258	6.11393	-1.91907	-3.32193	3.05911	6.94902	5.443	-0.362304	6.25168	3.58601	1.21715	-0.0390762	-3.32193	-3.32193	-3.32193	-3.32193	-2.18013	-3.32193	-3.32193
8	ENSG00000238105	GOLGA2P5	2.60986	2.85606	2.75328	1.47794	3.26437	2.841	-3.32193	-3.15748	-1.54346	-2.3517	-3.15077	-0.324941	0.0827435	1.55488	-3.32193	-3.32193	0.386789	-0.996027	-2.02272	3.85912	4.09572	1.86973	2.64946	0.487136	2.26616	4.42121	3.81044	2.80966	1.2046	1.55516	5.02635	1.92725	-0.258289	3.23922
8	ENSG00000183833	MAATS1	3.52612	2.51238	2.12242	1.15395	2.94357	1.81995	-3.32193	-3.32193	-2.26344	-3.32193	-3.32193	0.128993	0.335472	1.28539	-3.32193	-3.17698	-1.73361	-3.32193	-3.32193	3.63755	3.08024	2.30489	3.15393	-0.649967	2.81735	2.93761	2.98762	2.93189	1.514	1.65197	4.10946	0.90144	0.540255	2.70641
8	ENSG00000140600	SH3GL3	4.52525	2.97178	2.73605	2.81308	1.71929	2.66266	-3.32193	-3.32193	-0.399123	-3.32193	-3.32193	-0.0218249	1.08391	0.815657	-3.32193	-2.72476	-0.0674217	-3.24549	-1.21372	3.64192	5.17925	0.637415	3.09848	0.621581	2.39161	1.47047	2.43328	2.42036	-0.85574	-2.42141	1.58378	0.00749693	-2.12043	-0.369902
8	ENSG00000169442	CD52	2.05856	3.66307	3.32422	0.135916	5.41275	2.13128	-2.79021	-2.16191	-3.32193	-3.32193	-3.32193	-1.00366	-2.80598	-2.71182	-3.32193	-3.32193	1.9987	-3.32193	-1.43701	0.564378	2.06156	1.80985	0.587816	-0.519007	-0.64078	3.86618	1.95843	4.14035	1.25786	-0.0844822	-0.492736	1.49063	0.833797	-0.841787
8	ENSG00000187486	KCNJ11	0.761941	1.83572	2.6979	1.53114	3.19859	2.07417	0.549226	-0.128626	-0.648679	-3.32193	-3.32193	-3.32193	-3.32193	-1.59274	-2.90975	-1.9033	-2.42968	-3.16354	-2.49699	0.245179	1.5352	3.00624	5.22828	0.651178	4.27192	1.01057	2.13929	2.56636	0.41983	0.105155	0.778982	-1.14418	-0.0880017	-0.346067
8	ENSG00000092850	TEKT2	1.19139	1.52879	2.12887	0.423546	1.33255	1.55347	-1.30741	-2.43589	-2.36929	-3.32193	-3.32158	-2.91506	-3.32193	0.389853	-3.32193	-3.32193	-3.32193	-1.94215	-3.32193	1.64128	2.79892	1.06198	1.91574	-0.390642	2.9383	1.62106	0.969447	2.04706	0.268291	1.09158	2.43719	0.137307	1.61427	1.74455
8	ENSG00000149927	DOC2A	0.590712	1.89943	2.50308	1.26472	3.28257	3.40439	-0.513817	-1.35303	-2.8659	-3.32193	-3.13357	-0.527494	-2.01948	1.62138	-3.32193	-3.32193	-1.22394	-2.91795	-3.32193	1.22834	1.07806	1.56629	1.17482	-1.87052	1.00027	1.50819	3.40061	-0.507728	-1.2478	-0.126492	4.32784	-2.20042	-3.32193	2.49578
8	ENSG00000104953	TLE6	3.18157	2.88128	3.69967	3.01418	3.8655	3.86184	-0.377714	-1.85557	-2.7023	-3.32193	-3.32193	-0.633687	-3.32193	-0.00861838	-3.32193	-3.32193	-1.93933	-3.32193	-3.17245	-2.38283	-2.10064	-0.0984051	0.516227	1.26639	1.36476	1.13536	-2.08245	1.50718	0.818883	2.57366	2.04988	-1.38713	0.0534172	1.98776
8	ENSG00000095713	CRTAC1	1.21354	4.64673	4.81346	-1.7533	2.86826	4.61313	-3.32193	-3.32193	-3.32193	-3.32193	-3.32193	1.55956	0.364472	2.50133	-3.32193	-3.32193	0.0724626	-3.32193	-3.10987	4.60318	3.49561	0.811611	-3.32193	2.09919	0.957766	0.803359	-1.94515	3.48858	0.161101	-2.07509	-3.18794	-2.77743	-1.97801	-2.90213
8	ENSG00000248409	KB-1269D1.8	1.9808	1.84511	1.89834	-0.497081	0.957313	0.0166675	-3.32193	-3.32193	-3.32193	-3.32193	-3.32193	-2.6526	-3.32193	-2.55341	-3.32193	-3.32193	-3.32193	-3.32193	-3.32193	3.41669	3.24506	-1.4037	3.09987	-3.32193	3.56365	2.90757	1.39758	-0.116739	-1.05421	-1.73343	-2.72664	-3.32193	-3.29319	-2.49073
8	ENSG00000187595	ZNF385C	3.6012	3.97872	4.83219	4.64692	5.48337	4.52524	1.30341	0.944559	1.20722	-3.32193	-3.32193	-1.7873	-2.32266	0.51167	-1.41586	-3.32193	-0.0141207	-1.69199	-3.32193	-1.13764	0.474649	0.322874	0.0920721	-1.61816	1.27426	0.756178	-0.111391	-0.505945	-1.16159	-1.80755	0.561126	-2.3563	-0.176569	-1.21482
8	ENSG00000172247	C1QTNF4	4.02496	3.51417	4.43912	4.6832	6.36519	3.82477	1.26241	0.906336	-1.92538	-2.42675	-2.7735	-2.19638	-3.05108	0.316621	-3.32193	-3.32193	0.727215	-3.32193	-1.93871	1.55374	4.05323	0.633348	-2.82722	-2.80469	-0.117218	-1.08089	0.590712	-3.32193	-3.32193	-2.07132	0.542258	-2.23642	-0.99626	-0.832817
8	ENSG00000164853	UNCX	5.73126	6.56776	7.52984	6.12834	7.25074	6.43224	-3.32193	-3.32193	-1.80991	-3.32193	-3.32193	-1.41709	0.722588	1.48946	-3.32193	-3.32193	2.54148	-3.32193	-3.32193	-3.32193	-0.441536	5.16568	-3.32193	-3.32193	-3.32193	0.507049	-3.32193	-3.32193	-3.32193	-0.349048	-3.32193	0.445875	-0.411312	-3.32193
8	ENSG00000259485	CTD-2147F2.1	5.0317	4.48632	4.34383	4.96552	0.882979	2.93358	-3.32193	-3.32193	-3.32193	-3.32193	-3.32193	0.0556954	0.163911	-0.145036	-3.32193	-3.32193	-3.32193	-3.32193	-3.32193	-3.32193	4.7665	-3.32193	0.165404	-3.32193	-3.32193	-0.339834	-3.32193	-3.32193	-0.734573	-3.32193	-3.23707	-3.32193	-3.32193	-3.32193
8	ENSG00000230483	AC124057.5	3.63219	4.48672	4.82065	1.96538	6.29648	3.37811	-3.32193	-3.32193	-3.32193	-3.32193	-3.32193	-3.32193	-2.20073	-3.32193	-3.32193	-3.32193	-3.32193	-3.32193	-3.32193	-3.32193	-3.32193	-0.42816	-3.32193	-3.32193	-1.33707	0.986156	-0.751404	-3.32193	-3.32193	-3.32193	0.898255	-3.32193	-3.32193	-3.32193
8	ENSG00000070985	TRPM5	3.76456	5.18876	6.20329	1.40149	5.92331	3.5457	-3.32193	-3.32193	-3.32193	-3.32193	-3.32193	-3.32193	-3.32193	-1.81518	-3.32193	-3.32193	-3.32193	-3.32193	-3.32193	-3.32193	-3.32193	-1.41259	-3.32193	-3.32193	-2.21476	-1.19481	-3.32193	-3.32193	-3.32193	-3.32193	-0.996861	-2.87542	-3.32193	-3.32193
8	ENSG00000260057	RP11-7O14.1	3.75795	2.89927	3.22542	3.2103	3.03931	1.95571	-3.32193	-3.32193	-1.61355	-3.32193	-3.32193	-1.46737	-1.25076	-0.999181	-2.70833	-3.32193	-3.32193	-3.32193	-3.32193	0.66492	-3.32193	0.0148123	2.63488	-2.3501	-2.61318	-0.303971	1.81547	0.745427	-0.592554	-3.32193	-0.393861	-0.688871	-3.32193	-3.32193
8	ENSG00000127578	WFIKKN1	3.74157	5.14093	6.01309	2.80778	5.51386	4.54483	-3.23064	-2.79845	-2.43196	-3.32193	-2.35775	-2.59428	-3.3066	-0.711788	-2.54018	-3.32193	-1.77974	-2.03279	-2.81993	0.269883	1.26178	-0.184361	-2.3097	-2.07423	-3.32193	-0.917248	1.02106	-3.32193	-2.59113	-3.32193	-3.32193	-3.32193	-2.62158	-2.70918
8	ENSG00000012124	CD22	4.26887	3.97726	4.69866	4.01417	4.667	5.36182	-3.09683	-3.32193	-3.32193	-3.32193	-3.32193	-1.15767	-0.0811497	1.81698	-3.32193	-2.0197	-1.00352	-3.09433	-2.58263	0.350271	1.60869	1.07946	1.02835	-2.36245	1.07544	-1.27934	-0.110234	-1.89955	-0.853913	-3.32193	-3.32193	-2.59444	-1.273	-2.49881
8	ENSG00000105695	MAG	2.56175	2.7014	3.31084	2.99307	4.11855	4.58915	-3.32193	-3.32193	-3.32193	-3.32193	-3.32193	-2.6763	-2.02235	0.739261	-3.32193	-3.32193	-3.32193	-3.32193	-3.32193	-2.23401	0.908336	1.12322	-0.23928	-2.77935	-0.54665	-2.57344	-3.32193	-1.71897	-1.99532	-3.32193	-3.32193	-3.32193	-3.32193	-3.32193
8	ENSG00000197380	DACT3	2.03536	4.20592	4.42123	5.15359	2.21516	3.25643	6.71196	6.34154	4.76167	3.11256	2.98265	1.90675	0.807849	3.00202	0.845944	1.83179	3.70319	3.91088	2.7224	-0.356742	-0.0874222	1.44496	-3.32193	-2.29145	0.299268	-3.32193	1.0095	-3.32193	-3.32193	-3.32193	-3.32193	-3.32193	-3.32193	-3.32193
8	ENSG00000167157	PRRX2	1.72503	2.72334	3.5013	2.96072	1.34175	3.91325	5.74294	5.71739	3.0096	5.28154	4.63626	1.13124	0.319988	2.24814	0.274017	0.550911	3.18383	6.35954	2.49621	0.779764	0.257337	0.27733	-2.88017	-1.9572	-1.2083	-3.32193	-2.60909	-1.55726	-1.38782	-2.1195	-3.32193	-1.31851	-2.45688	-3.32193
8	ENSG00000142303	ADAMTS10	3.52878	3.76037	4.2244	3.80714	0.91071	0.954375	4.65286	4.52801	3.72636	3.9755	2.82445	0.924723	1.74396	1.34499	-2.6716	-1.82557	5.23426	4.27113	3.73821	-0.515986	-1.20996	-2.14385	-3.32193	-3.32193	-3.32193	-3.32193	-0.0351401	-3.32193	-3.32193	-1.6466	-0.975992	-3.32193	-2.17942	-0.687082
8	ENSG00000197467	COL13A1	3.33608	3.47963	4.18169	2.90298	3.7717	3.73971	4.07863	3.0909	4.01932	1.82864	2.81874	-1.95203	1.3524	0.627037	0.398624	2.27818	1.19931	2.99569	0.920934	0.494928	-0.985093	-3.32193	-3.32193	-3.32193	-2.05335	-3.32193	-0.795524	-1.83667	-2.56706	-2.29752	-3.07635	-0.831938	-3.32193	-2.07561
8	ENSG00000078053	AMPH	2.87264	2.78459	3.02039	2.11798	3.46543	2.19113	1.29802	-0.04364	4.02238	3.86663	4.10968	-0.40924	1.78398	1.22043	-0.677883	1.35621	2.88216	3.7735	2.10421	-2.56907	-2.04098	-3.0874	-3.32193	-3.32193	-3.32193	-3.32193	-3.32193	-3.32193	-3.32193	-3.32193	-3.32193	-3.32193	-3.32193	-3.32193
8	ENSG00000082482	KCNK2	2.43122	1.60638	1.81198	3.03608	1.31918	2.52523	3.90607	4.25126	5.39094	5.58034	5.94484	-2.16969	-1.50901	0.576648	-0.865726	-3.32193	-0.584127	3.7548	0.228726	-0.239294	-0.194836	-1.89757	-3.32193	-3.17853	-2.83391	-1.83982	-1.51405	-3.32193	-2.23724	-3.32193	-3.32193	-3.32193	-3.32193	-3.32193
8	ENSG00000084636	COL16A1	0.558179	1.83908	1.17706	5.46715	-0.208463	0.689952	3.16461	3.87156	5.75225	6.56791	6.87046	3.22171	2.34439	3.92437	1.78794	3.76725	5.12643	6.98137	6.02519	-3.32193	-2.28417	-3.11351	-3.32193	-1.46721	-0.581437	-1.6039	0.0367213	-2.54466	-3.16986	-3.32193	-1.46985	-3.32193	-1.31214	-1.62301
8	ENSG00000233608	TWIST2	-0.988044	1.91928	2.60941	2.4311	1.45895	1.43584	3.32757	2.82468	5.83904	6.29448	6.44102	1.9682	-2.13529	1.80436	0.757339	1.1706	3.87717	6.94057	3.04424	-3.32193	-3.32193	-3.32193	-3.32193	-3.32193	-3.32193	-3.32193	-2.86273	-3.32193	-3.32193	-3.32193	-3.32193	-3.32193	-3.32193	-3.32193
8	ENSG00000151702	FLI1	-0.246964	1.44263	0.990904	2.86062	-0.985365	0.702702	5.36637	5.47983	4.05421	2.42043	2.25624	1.79408	1.2715	3.4934	-3.32193	2.42975	4.70943	2.87454	3.84673	-1.91508	-0.452449	-3.06666	-3.32193	-3.32193	-1.82472	-3.32193	-3.32193	-3.32193	-3.32193	-3.32193	-3.32193	-3.32193	-3.32193	-3.32193
8	ENSG00000134363	FST	-2.01699	-1.17596	-1.76629	1.49298	-2.00399	3.92976	4.76014	4.05656	7.00008	4.7777	4.129	2.31858	-1.91233	4.14071	-3.32193	1.70466	1.5493	3.94472	3.73716	-1.34586	-1.90418	-3.32193	-3.32193	-3.32193	-3.32193	-3.32193	-3.32193	-3.32193	-3.32193	-3.32193	-3.32193	-3.32193	-3.32193	-3.32193
8	ENSG00000159251	ACTC1	-2.34701	-0.90925	-1.05261	-3.17186	-3.32193	-1.08025	9.3031	8.25538	9.046	1.21652	0.265377	2.55525	8.3436	2.87654	-0.229612	-0.150527	4.95747	5.40235	7.79683	-3.32193	-3.32193	-3.32193	-2.21992	-3.32193	-3.32193	-3.32193	-3.32193	-3.30267	-3.32193	-3.32193	-3.32193	-3.32193	-3.32193	-3.32193
8	ENSG00000183160	TMEM119	-1.94292	-1.65277	-0.665727	-0.445036	-1.96348	-0.351929	6.2484	5.74099	6.12835	7.00981	7.75896	-3.17259	-3.32193	-0.0344824	-0.514639	-1.44159	0.197161	6.55895	3.47468	-3.32193	-2.79767	-1.56149	-3.32193	-3.32193	-2.431	-3.32193	1.66428	-3.32193	-3.32193	-3.32193	-3.32193	-3.32193	-3.32193	-3.32193
8	ENSG00000116132	PRRX1	-3.32193	-3.32193	-3.32193	-2.65761	-3.32193	1.04289	5.79269	7.20999	6.46304	5.51155	5.95139	2.56856	-2.88872	3.89583	-0.638908	-3.32193	4.27783	4.41401	3.75714	-3.10291	-1.04286	-2.72939	-3.32193	-3.32193	-3.32193	-3.32193	0.968629	-3.32193	-3.32193	-3.32193	-3.32193	-3.32193	-3.32193	-3.32193
8	ENSG00000135903	PAX3	-3.32193	-3.32193	-3.32193	-3.32193	-3.32193	-2.10333	4.31908	3.64074	4.78472	4.51532	5.36533	1.95295	-3.32193	3.9091	-3.32193	-3.17907	5.12085	5.51049	2.84826	-1.84082	-3.01832	-3.32193	0.609112	-2.90358	-3.32193	0.382844	-2.92214	-3.22257	-3.32193	-3.32193	-3.32193	-3.32193	-3.32193	-3.32193
8	ENSG00000236338	AC015987.2	4.88172	6.33175	5.76598	6.12955	1.99914	5.83461	6.50121	6.86692	6.21085	5.40709	4.98567	5.5436	4.98937	5.29415	-3.32193	-3.32193	2.52483	-1.70482	-3.32193	3.71709	2.61047	-3.32193	-3.32193	-3.32193	0.708002	4.35727	3.27487	-3.32193	-3.32193	-3.32193	3.33534	3.9016	-0.120111	3.51804
8	ENSG00000267469	AC005944.2	4.66145	4.71961	5.01619	5.45472	0.522779	5.47167	6.29535	5.39326	5.14929	4.87312	4.48663	5.00245	4.20602	4.27478	-3.32193	0.644105	-0.338849	1.08485	-3.32193	-3.32193	-3.32193	-3.32193	3.00828	0.933195	1.37072	0.518042	-0.142221	1.78184	-3.32193	-3.32193	-3.32193	-3.32193	-0.11871	-3.32193
8	ENSG00000263873	RP11-334E6.12	-0.00368357	1.328	1.90751	1.53728	-3.32193	0.814624	3.42555	3.81207	5.63754	6.7487	6.08145	2.28718	4.07664	2.51763	-3.32193	-3.32193	-3.32193	0.750238	-3.32193	-3.32193	-3.32193	-3.32193	-3.32193	-3.32193	-3.08803	-3.32193	-3.32193	-3.32193	-3.32193	-3.32193	-3.32193	-3.32193	-3.32193	-3.32193
8	ENSG00000176868	AL358781.1	3.92528	5.25042	4.87443	4.43043	-3.32193	4.84425	3.65088	3.4271	4.03062	2.80348	2.81949	3.09596	3.33507	4.01626	-3.32193	-3.32193	-3.32193	-3.32193	-3.32193	-3.32193	-3.32193	-3.32193	-3.32193	-3.32193	-3.32193	1.49494	-3.32193	-3.32193	-3.32193	-3.32193	1.83423	-3.32193	-3.32193	-3.32193
8	ENSG00000267165	RP11-78A19.3	3.51235	3.62631	3.35495	2.59684	-3.32193	3.15855	1.40544	2.80141	3.21634	2.30075	2.23725	4.58001	3.67954	2.41156	-3.32193	-3.32193	-3.32193	-3.32193	-3.32193	-3.32193	-3.32193	-3.32193	-3.32193	-3.32193	-3.32193	-3.32193	-3.32193	-3.32193	-3.32193	-3.32193	-2.87104	-3.32193	-3.32193	-3.32193
8	ENSG00000260570	RP11-24N18.1	3.66239	3.02758	3.29284	3.22532	-3.32193	2.1414	2.35399	1.32653	3.84815	2.06643	1.91779	2.88156	3.66198	3.83072	-3.32193	-3.32193	-3.32193	-1.38972	-3.32193	-3.32193	-3.32193	-3.32193	-3.32193	-3.32193	-3.32193	-3.32193	-3.32193	-3.32193	-3.32193	-3.32193	-3.32193	-3.32193	-3.32193	-3.32193
9	ENSG00000107796	ACTA2	3.59568	2.62341	2.73121	6.27038	2.74711	1.8029	3.765	3.02591	10.3073	10.2156	9.40273	8.65136	11.7528	8.01812	6.52905	9.11357	11.2766	10.6791	11.4639	3.71356	4.15017	5.01132	5.83939	3.7402	4.57972	3.34335	4.49777	4.81146	4.3066	5.66972	3.76172	4.01612	5.83295	4.67953
9	ENSG00000118523	CTGF	3.16163	-0.326485	1.75934	2.68908	2.06785	5.2477	1.4645	2.23893	7.92264	8.14694	7.22194	8.71169	11.8552	8.77029	7.78197	10.223	9.03511	9.70307	9.92884	3.251	3.51456	1.11335	3.47782	4.53904	4.25379	0.105919	2.12826	3.69355	3.87263	3.37736	2.62177	4.79823	4.38853	2.06847
9	ENSG00000122786	CALD1	4.59234	3.28864	2.68791	4.53818	3.50672	3.56956	6.69882	6.80721	9.77822	8.67471	9.28296	9.05411	9.35921	8.06549	5.34176	8.29871	8.82757	9.09117	9.10095	3.94479	3.81223	3.82653	4.9314	1.32997	5.51618	0.77931	2.82112	3.70137	3.09997	3.28309	1.01927	3.32697	-0.506715	2.19456
9	ENSG00000149591	TAGLN	3.10763	3.30922	4.05525	5.92995	1.71953	1.68492	2.17702	3.74305	10.2917	11.3262	10.3943	9.38671	11.8998	8.88373	11.661	10.9355	11.5668	10.9259	11.6646	1.66054	2.30237	0.890758	0.905405	0.671112	0.553174	1.33499	0.664592	1.99988	1.42044	1.28423	3.26882	1.88681	1.87975	1.27388
9	ENSG00000115414	FN1	4.78207	4.78991	5.03249	8.89486	5.02203	5.94267	7.57353	7.52882	10.5731	10.8749	11.1635	10.6759	7.72331	9.51496	9.98651	11.6451	10.9376	11.4672	11.9933	4.17651	2.63517	1.7416	-1.35979	5.83571	5.58542	2.35311	2.53356	4.54948	2.19631	1.44115	-1.11137	5.51916	1.46162	0.865016
9	ENSG00000100097	LGALS1	4.14313	5.57577	5.72705	8.69924	3.82836	2.69276	9.97555	10.028	10.1872	11.5995	11.4623	9.31201	9.783	2.87624	10.985	5.86699	10.3406	10.541	10.8159	1.42747	2.02913	0.321836	4.6998	5.55236	1.61245	3.35661	6.51449	6.94438	7.96848	8.77001	6.12965	8.98759	9.25527	9.04104
9	ENSG00000167244	IGF2	10.1866	11.4617	12.3156	12.207	11.7816	11.1466	11.2453	11.3768	9.94789	8.37806	7.35337	6.09887	8.41492	7.51526	1.8795	3.84895	9.41747	9.66002	9.07242	3.98034	8.88717	9.09075	0.791831	-3.32193	-3.32193	11.3401	8.02565	4.03077	0.405927	0.636237	1.59571	2.29519	2.0313	0.989757
9	ENSG00000240801	AC132217.4	8.71376	10.1199	9.75161	10.6162	11.3381	8.00252	9.2351	9.1858	8.34078	5.75698	5.38632	4.5948	7.43459	5.04243	0.38895	1.70073	8.49116	8.47029	7.79347	3.49234	8.33834	8.41943	-0.43483	-3.32193	-3.32193	10.7713	8.74779	2.25876	-1.5373	0.95535	2.78292	1.26757	1.54465	-3.32193
9	ENSG00000198938	MT-CO3	13.4619	14.2527	13.1253	13.0705	13.7096	12.5666	12.954	12.4864	12.4525	13.0843	13.2139	12.8075	13.0387	13.0071	13.9948	13.4614	13.3391	12.9197	12.3073	-3.32193	-3.32193	14.616	13.7765	-3.32193	-3.32193	-3.32193	-3.32193	13.8308	13.8083	14.4187	-3.32193	-3.32193	-3.32193	-3.32193
9	ENSG00000198899	MT-ATP6	12.1376	12.4869	12.6573	12.6743	13.6699	11.834	12.8081	11.7077	12.3908	12.1805	12.483	12.6212	12.7673	12.8818	12.1665	12.6787	12.7361	12.3411	11.5236	-3.32193	-3.32193	13.4452	13.0369	-3.32193	-3.32193	-3.32193	-3.32193	13.1013	13.195	13.4601	-3.32193	-3.32193	-3.32193	-3.32193
9	ENSG00000228253	MT-ATP8	10.1667	9.95231	10.4111	10.3265	11.7474	8.89156	9.98309	8.78563	10.5932	8.74925	9.52676	10.452	10.6996	9.67877	10.1477	10.2615	10.5342	9.87182	9.3936	-3.32193	-3.32193	11.5589	11.0728	-3.32193	-3.32193	-3.32193	-3.32193	11.4508	11.1158	11.7003	-3.32193	-3.32193	-3.32193	-3.32193
9	ENSG00000198804	MT-CO1	13.0811	13.2077	13.6573	13.2032	14.2644	12.6947	13.2304	12.0669	13.2196	13.4329	13.6124	13.1858	13.0295	13.6752	13.2673	13.6821	13.592	13.3791	13.2575	-3.32193	-3.32193	14.2673	14.1537	-3.32193	-3.32193	-3.32193	-3.32193	13.6796	13.8112	-3.32193	-3.32193	-3.32193	-3.32193	-3.32193

## Sheet: GO Term Annotation
GO term annotation of 500 most differentially expressed genes in WT cultures (cf. figure 2C)
(listing based on p < 0.05, gene counts > 2)
Cluster	Category	GO Term	Gene Count	p-value
1	GOTERM_BP_DIRECT	Cell adhesion	9	0.00030
1	GOTERM_BP_DIRECT	Positive regulation of phagocytosis	3	0.00069
1	GOTERM_BP_DIRECT	Inflammatory response	7	0.0020
1	GOTERM_BP_DIRECT	Cell adhesion mediated by integrin	3	0.0069
1	GOTERM_BP_DIRECT	Response to lipopolysaccharide	4	0.011
1	GOTERM_BP_DIRECT	Blood coagulation	3	0.033
1	GOTERM_BP_DIRECT	Viral entry into host cell	3	0.039
1	GOTERM_BP_DIRECT	Transmembrane transport	4	0.042
1	GOTERM_BP_DIRECT	Cell-matrix adhesion	3	0.043
1	GOTERM_BP_DIRECT	Integrin-mediated signaling pathway	3	0.046
1	GOTERM_BP_DIRECT	Positive regulation of inflammatory response	3	0.047
1	GOTERM_BP_DIRECT	Positive regulation of cell migration	4	0.046
2	GOTERM_BP_DIRECT	Acute-phase response	4	0.00044
2	GOTERM_BP_DIRECT	O-glycan processing	3	0.0093
2	GOTERM_BP_DIRECT	Cell-cell signaling	5	0.0096
2	GOTERM_BP_DIRECT	Response to xenobiotic stimulus	5	0.017
2	GOTERM_BP_DIRECT	Protein O-linked glycosylation	3	0.024
2	GOTERM_BP_DIRECT	Negative regulation of cell proliferation	6	0.024
2	GOTERM_BP_DIRECT	Platelet activation	3	0.025
2	GOTERM_BP_DIRECT	Collagen fibril organization	3	0.031
2	GOTERM_BP_DIRECT	Neutrophil chemotaxis	3	0.035
2	GOTERM_BP_DIRECT	In utero embryonic development	4	0.042
2	GOTERM_BP_DIRECT	Cell adhesion	6	0.045
3	GOTERM_BP_DIRECT	Regulation of synapse organization	3	0.00046
3	GOTERM_BP_DIRECT	Anatomical structure morphogenesis	3	0.012
3	GOTERM_BP_DIRECT	Brain development	3	0.038
4	GOTERM_BP_DIRECT	Pronephros development	3	0.0046
4	GOTERM_BP_DIRECT	Cell adhesion	4	0.0086
4	GOTERM_BP_DIRECT	Positive regulation of transcription	4	0.017
4	GOTERM_BP_DIRECT	Proteolysis	3	0.047
5	GOTERM_BP_DIRECT	Negative regulation of apoptotic process	7	0.00012
5	GOTERM_BP_DIRECT	Cell adhesion	7	0.00016
5	GOTERM_BP_DIRECT	Cell-cell adhesion	5	0.00019
5	GOTERM_BP_DIRECT	Endothelial cell proliferation	3	0.00091
5	GOTERM_BP_DIRECT	Response to progesterone	3	0.0013
5	GOTERM_BP_DIRECT	Negative regulation of endothelial cell proliferation	3	0.0015
5	GOTERM_BP_DIRECT	Animal organ regeneration	3	0.00163
5	GOTERM_BP_DIRECT	Response to hypoxia	4	0.0023
5	GOTERM_BP_DIRECT	Response to calcium ion	3	0.0030
5	GOTERM_BP_DIRECT	Negative regulation of cysteine-type endopeptidase activity involved in apoptotic process	3	0.0031
5	GOTERM_BP_DIRECT	Inflammatory response	5	0.0038
5	GOTERM_BP_DIRECT	Phagocytosis	3	0.0050
5	GOTERM_BP_DIRECT	Collagen fibril organization	3	0.0059
5	GOTERM_BP_DIRECT	Angiogenesis	4	0.0063
5	GOTERM_BP_DIRECT	Positive regulation of cell migration	4	0.0072
5	GOTERM_BP_DIRECT	Cell migration	4	0.0080
5	GOTERM_BP_DIRECT	Cytokine-mediated signaling pathway	3	0.024
5	GOTERM_BP_DIRECT	Negative regulation of canonical Wnt signaling pathway	3	0.027
6	GOTERM_BP_DIRECT	Cell adhesion	12	0.00000044
6	GOTERM_BP_DIRECT	Collagen fibril organization	6	0.0000025
6	GOTERM_BP_DIRECT	Extracellular matrix organization	6	0.00020
6	GOTERM_BP_DIRECT	Skin development	4	0.00023
6	GOTERM_BP_DIRECT	Skeletal system development	5	0.00056
6	GOTERM_BP_DIRECT	Cellular response to amino acid stimulus	4	0.00079
6	GOTERM_BP_DIRECT	Negative regulation of intrinsic apoptotic signaling pathway in response to DNA damage	3	0.00080
6	GOTERM_BP_DIRECT	Supramolecular fiber organization	3	0.00092
6	GOTERM_BP_DIRECT	Cell migration	6	0.0011
6	GOTERM_BP_DIRECT	Neural crest cell development	3	0.0014
6	GOTERM_BP_DIRECT	Homophilic cell adhesion via plasma membrane adhesion molecules	5	0.0015
6	GOTERM_BP_DIRECT	Negative regulation of cell migration	5	0.0019
6	GOTERM_BP_DIRECT	Positive regulation of neuron differentiation	4	0.0022
6	GOTERM_BP_DIRECT	Response to radiation	3	0.0024
6	GOTERM_BP_DIRECT	Heart development	5	0.0035
6	GOTERM_BP_DIRECT	Adherens junction organization	3	0.0042
6	GOTERM_BP_DIRECT	Neuron migration	4	0.0053
6	GOTERM_BP_DIRECT	Cell-cell adhesion via plasma-membrane adhesion molecules	3	0.0052
6	GOTERM_BP_DIRECT	Negative regulation of cell growth	4	0.0054
6	GOTERM_BP_DIRECT	Cell-cell junction assembly	3	0.0075
6	GOTERM_BP_DIRECT	Calcium-dependent cell-cell adhesion via plasma membrane cell adhesion molecules	3	0.0081
6	GOTERM_BP_DIRECT	Heterophilic cell-cell adhesion via plasma membrane cell adhesion molecules	3	0.011
6	GOTERM_BP_DIRECT	Embryonic digit morphogenesis	3	0.011
6	GOTERM_BP_DIRECT	Bone development	3	0.011
6	GOTERM_BP_DIRECT	Response to mechanical stimulus	3	0.011
6	GOTERM_BP_DIRECT	Negative regulation of canonical Wnt signaling pathway	4	0.013
6	GOTERM_BP_DIRECT	Response to hypoxia	4	0.014
6	GOTERM_BP_DIRECT	Cell-cell adhesion	4	0.018
6	GOTERM_BP_DIRECT	Positive regulation of osteoblast differentiation	3	0.022
6	GOTERM_BP_DIRECT	In utero embryonic development	4	0.024
6	GOTERM_BP_DIRECT	Response to estradiol	3	0.033
6	GOTERM_BP_DIRECT	Cell morphogenesis	3	0.034
6	GOTERM_BP_DIRECT	Angiogenesis	4	0.035
6	GOTERM_BP_DIRECT	Positive regulation of cell migration	4	0.040
6	GOTERM_BP_DIRECT	Male gonad development	3	0.040
6	GOTERM_BP_DIRECT	Integrin-mediated signaling pathway	3	0.041
6	GOTERM_BP_DIRECT	Regulation of cell migration	3	0.041
6	GOTERM_BP_DIRECT	Kidney development	3	0.045
7	GOTERM_BP_DIRECT	Cell adhesion	17	0.0000000054
7	GOTERM_BP_DIRECT	Collagen fibril organization	8	0.000000061
7	GOTERM_BP_DIRECT	Angiogenesis	10	0.0000025
7	GOTERM_BP_DIRECT	Extracellular matrix organization	9	0.0000026
7	GOTERM_BP_DIRECT	Endodermal cell differentiation	5	0.000017
7	GOTERM_BP_DIRECT	Integrin-mediated signaling pathway	7	0.000013
7	GOTERM_BP_DIRECT	Negative regulation of pathway-restricted SMAD protein phosphorylation	4	0.000026
7	GOTERM_BP_DIRECT	Positive regulation of angiogenesis	7	0.00011
7	GOTERM_BP_DIRECT	Cellular response to lipopolysaccharide	7	0.00030
7	GOTERM_BP_DIRECT	Positive regulation of collagen biosynthetic process	4	0.00034
7	GOTERM_BP_DIRECT	Cell surface receptor signaling pathway	8	0.00078
7	GOTERM_BP_DIRECT	Negative regulation of apoptotic process	10	0.00083
7	GOTERM_BP_DIRECT	Negative regulation of sequence-specific DNA binding transcription factor activity	5	0.00084
7	GOTERM_BP_DIRECT	Proteolysis	9	0.0012
7	GOTERM_BP_DIRECT	Negative regulation of cell proliferation	9	0.0012
7	GOTERM_BP_DIRECT	Negative regulation of interferon-gamma production	4	0.0014
7	GOTERM_BP_DIRECT	Cell-matrix adhesion	5	0.0016
7	GOTERM_BP_DIRECT	Positive regulation of gene expression	9	0.0026
7	GOTERM_BP_DIRECT	Animal organ morphogenesis	5	0.0041
7	GOTERM_BP_DIRECT	Cytokine-mediated signaling pathway	5	0.0063
7	GOTERM_BP_DIRECT	Keratinization	4	0.0084
7	GOTERM_BP_DIRECT	Wound healing	4	0.010
7	GOTERM_BP_DIRECT	Endothelial cell migration	3	0.012
7	GOTERM_BP_DIRECT	Cell-cell adhesion	5	0.013
7	GOTERM_BP_DIRECT	Cell adhesion mediated by integrin	3	0.015
7	GOTERM_BP_DIRECT	Positive regulation of chemokine production	3	0.018
7	GOTERM_BP_DIRECT	Negative regulation of Wnt signaling pathway	3	0.026
7	GOTERM_BP_DIRECT	Negative regulation of G1/S transition of mitotic cell cycle	3	0.029
7	GOTERM_BP_DIRECT	Positive regulation of smooth muscle cell proliferation	3	0.030
7	GOTERM_BP_DIRECT	Positive regulation of synapse assembly	3	0.031
7	GOTERM_BP_DIRECT	Cytoskeleton organization	4	0.034
7	GOTERM_BP_DIRECT	Humoral immune response	3	0.035
7	GOTERM_BP_DIRECT	Response to xenobiotic stimulus	5	0.038
7	GOTERM_BP_DIRECT	Intermediate filament organization	3	0.039
7	GOTERM_BP_DIRECT	Positive regulation of T cell proliferation	3	0.039
7	GOTERM_BP_DIRECT	Positive regulation of cell proliferation	7	0.039
7	GOTERM_BP_DIRECT	Cellular response to transforming growth factor beta stimulus	3	0.041
7	GOTERM_BP_DIRECT	Negative regulation of canonical Wnt signaling pathway	4	0.044
8	GOTERM_BP_DIRECT	Metanephros development	4	0.000062
8	GOTERM_BP_DIRECT	Collagen fibril organization	4	0.0010
8	GOTERM_BP_DIRECT	Middle ear morphogenesis	3	0.0012
8	GOTERM_BP_DIRECT	Extracellular matrix organization	5	0.0014
8	GOTERM_BP_DIRECT	Cell differentiation	8	0.0024
8	GOTERM_BP_DIRECT	Endochondral ossification	3	0.0031
8	GOTERM_BP_DIRECT	Positive regulation of transcription from RNA polymerase II promoter	10	0.0038
8	GOTERM_BP_DIRECT	Pattern specification process	3	0.0041
8	GOTERM_BP_DIRECT	Skeletal system development	4	0.0049
8	GOTERM_BP_DIRECT	Inner ear morphogenesis	3	0.0091
8	GOTERM_BP_DIRECT	Vasculogenesis	3	0.011
8	GOTERM_BP_DIRECT	Palate development	3	0.012
8	GOTERM_BP_DIRECT	Cell-cell adhesion	4	0.014
8	GOTERM_BP_DIRECT	Nervous system development	5	0.023
8	GOTERM_BP_DIRECT	BMP signaling pathway	3	0.025
8	GOTERM_BP_DIRECT	Transforming growth factor beta receptor signaling pathway	3	0.029
8	GOTERM_BP_DIRECT	Regulation of transcription from RNA polymerase II promoter	10	0.031
8	GOTERM_BP_DIRECT	Integrin-mediated signaling pathway	3	0.034
8	GOTERM_BP_DIRECT	Kidney development	3	0.038
8	GOTERM_BP_DIRECT	Potassium ion transmembrane transport	3	0.049
9	GOTERM_BP_DIRECT	Hydrogen ion transmembrane transport	3	0.0018
9	GOTERM_BP_DIRECT	Regulation of smooth muscle contraction	3	0.012

## Sheet: Deconvolution
Contribution of different kidney lineages to the transcriptomic profile of WT cultures
	NPC	PTA	RVCSB	SSBpod	SSBpr	SSBmd	Pod	ErPrT	DTLH	IPC	ICa	ICb
WK010-O	0.02	0.10	0.00	0.00	0.29	0.05	0.00	0.16	0.33	0.00	0.03	0.00		Tumor organoid
WK014-O	0.00	0.46	0.00	0.10	0.15	0.02	0.00	0.01	0.24	0.02	0.00	0.00
WK015-O	0.00	0.01	0.00	0.00	0.49	0.04	0.05	0.02	0.33	0.04	0.01	0.01
WK029-O	0.08	0.33	0.00	0.04	0.00	0.00	0.05	0.03	0.47	0.01	0.00	0.00
WK035-O	0.30	0.07	0.00	0.00	0.06	0.03	0.00	0.02	0.46	0.06	0.00	0.00
WK036-O	0.00	0.15	0.00	0.00	0.18	0.32	0.02	0.04	0.24	0.03	0.01	0.00
WK036R-O	0.00	0.00	0.00	0.00	0.00	0.00	0.00	0.96	0.01	0.00	0.00	0.03
WK040-O	0.08	0.34	0.00	0.06	0.04	0.07	0.00	0.00	0.40	0.00	0.00	0.00
WK042-O	0.00	0.06	0.00	0.00	0.00	0.02	0.00	0.56	0.02	0.34	0.00	0.00
WK042R-O	0.00	0.06	0.00	0.07	0.03	0.30	0.00	0.06	0.38	0.08	0.02	0.00
WK012N-O	0.00	0.00	0.00	0.00	0.58	0.11	0.04	0.04	0.21	0.00	0.01	0.01		Kidney organoid
NK014-O	0.00	0.00	0.00	0.00	0.55	0.13	0.09	0.02	0.17	0.01	0.01	0.01
NK015-O	0.00	0.03	0.00	0.00	0.47	0.21	0.11	0.00	0.16	0.03	0.00	0.00
NK027-O	0.00	0.00	0.00	0.00	0.55	0.07	0.02	0.04	0.24	0.06	0.00	0.02
NK052-O	0.00	0.00	0.00	0.00	0.19	0.27	0.14	0.13	0.26	0.00	0.00	0.01
WK002-S1	0.87	0.12	0.00	0.00	0.00	0.00	0.00	0.00	0.00	0.01	0.00	0.00		Tumor spheroid
WK002-S2	0.84	0.14	0.00	0.00	0.00	0.00	0.00	0.00	0.00	0.02	0.00	0.00
WK003-S	0.51	0.47	0.00	0.01	0.00	0.00	0.00	0.00	0.00	0.00	0.00	0.00
WK004-S1	0.41	0.22	0.00	0.00	0.00	0.00	0.12	0.00	0.00	0.00	0.24	0.01
WK004-S2	0.36	0.15	0.00	0.00	0.00	0.00	0.25	0.00	0.05	0.00	0.19	0.00
WK007-S	0.66	0.08	0.00	0.00	0.00	0.00	0.00	0.00	0.00	0.01	0.23	0.02
WK008-S	0.73	0.26	0.00	0.01	0.00	0.00	0.00	0.00	0.00	0.00	0.00	0.00
WK034-S	0.74	0.20	0.00	0.05	0.00	0.00	0.00	0.00	0.00	0.00	0.00	0.00
WK001-A	0.00	0.00	0.00	0.00	0.00	0.00	0.00	0.00	0.00	0.00	0.66	0.33		Tumor adherent
WK003-A	0.00	0.29	0.19	0.00	0.12	0.00	0.00	0.00	0.00	0.00	0.23	0.16
WK003-SA	0.00	0.37	0.12	0.00	0.02	0.00	0.00	0.00	0.00	0.03	0.37	0.08
WK004-A	0.06	0.00	0.04	0.01	0.00	0.00	0.05	0.00	0.00	0.00	0.58	0.27
WK005-A	0.00	0.01	0.00	0.01	0.00	0.00	0.00	0.00	0.00	0.00	0.62	0.35
WK008-A	0.00	0.00	0.65	0.00	0.00	0.00	0.03	0.00	0.00	0.00	0.29	0.03
WK010-A	0.00	0.00	0.02	0.00	0.00	0.11	0.37	0.02	0.00	0.00	0.42	0.06
WK036-A	0.00	0.00	0.03	0.00	0.00	0.01	0.04	0.00	0.00	0.00	0.58	0.34
WK036R-A	0.00	0.00	0.01	0.00	0.00	0.02	0.06	0.00	0.00	0.00	0.75	0.16
WK042-A	0.00	0.00	0.06	0.00	0.05	0.00	0.31	0.00	0.00	0.00	0.39	0.18
WK042R-A	0.00	0.00	0.02	0.00	0.00	0.00	0.16	0.00	0.00	0.00	0.48	0.34
