# Supplementary material for: Wilms tumor primary cultures capture phenotypic heterogeneity and facilitate preclinical screening
Source: Transl Oncol. 2024 Dec 30;52:102263. doi: 10.1016/j.tranon.2024.102263 (PMC11750297; doi:10.1016/j.tranon.2024.102263)
Supplement: Supplementary file 8 — Supplementary table S3: IC50 values of drug screenings in WT cultures. [file mmc8.xlsx]

## Sheet: Chemotherapeutics
Log10(IC50) of chemotherapeutic treatment in WT cultures
Concentrations given in molar.
	Vincristine	Dactinomycin	Doxorubicin	Etoposide
WK010-O	-8.43*	-8.63*	-7.20	-5.81
WK035-O	-7.80*	-10.27*	-6.74	-4.54
WK036-O	-8.30*	-8.61*	-6.48	-5.15*
WK036R-O	-9.20*	-9.37*	-8.29*	-6.75*
WK040-O	-9.36°	-9.16°	-7.25°	-6.94°
WK042-O	-9.02*	-8.77*	-7.19	-5.71
WK042R-O	-8.77*	-5.33*	-7.82	-6.28*
NK014-O	-8.32*	-9.25*	-7.39	-5.27
NK015-O	-8.01*	-8.67*	-6.53	-4.33
NK027-O	-7.38*	-7.99*	-6.37*	-5.04
NK052-O	-7.56*	-8.35*	-6.71	-4.38
WK002-S	-8.42*	-8.63*	-7.42	-6.81
WK003-S	-8.17*	-7.25*	-5.69	-5.86
WK004-S	-8.51*	-7.83*	-7.22	-6.42
WK034-S	-7.68*	-7.29*	-6.44	-4.44
WK010-A	-7.64*	-7.93*	-6.31	-4.10
WK036-A	-7.80*	-8.22*	-6.31	-4.32*
WK036R-A	-8.55*	-8.40*	-6.85*	-4.60*
WK042-A	-7.40*	-7.49*	-6.17	-4.71
WK042R-A	-8.43*	-8.25*	-5.81	-4.70*
Log10(IC50) > maximum plasma concentration
* patient pretreated with tested compound
° no information about treatment

## Sheet: Inhibitors
Log10(IC50) of inhibitor treatment in WT cultures
Concentrations given in molar.
	BTZ	CYC065	MYCi975	BRD4i
WK010-O	-8.02	-6.64	-5.99	-6.54
WK015-O	-7.22	-6.38	-5.57	-4.63
WK029-O	-8.76	-6.55	-6.14	-6.87
WK035-O	-7.82	-6.45	-5.67	-8.91
WK036-O	-7.96	-6.53	-5.75	-5.57
WK036R-O	-8.00	-6.56	-5.76	-7.40
WK040-O	-8.84	-6.41	-6.31	-6.82
WK042-O	-8.33	-6.59	-6.10	-6.96
WK042R-O	-7.24	-6.43	-6.27	-7.62
NK014-O	-7.90	-6.42	-5.55	-7.97
NK015-O	-7.89	-6.41	-5.84	-7.07
NK027-O	-7.72	-6.44	-6.01	-7.97
NK052-O	-7.88	-6.38	-5.64	-7.76
WK002-S	-8.00	-6.23	-5.21	-6.81
WK003-S	-8.41	-6.11	-4.90	-6.19
WK004-S	-8.40	-6.45	-4.79	-5.97
WK034-S	-8.23	-6.46	-5.33	-5.38
WK010-A	-7.65	-6.15	-4.83	-5.74
WK036-A	-7.92	-5.34	-5.02	-4.89
WK036R-A	-7.94	-6.23	-4.77	-5.73
WK042-A	-7.29	-5.86	-4.64	-4.45
WK042R-A	-7.19	-6.33	-4.61	-4.87
