# Supplementary material for: Wilms tumor primary cultures capture phenotypic heterogeneity and facilitate preclinical screening
Source: Transl Oncol. 2024 Dec 30;52:102263. doi: 10.1016/j.tranon.2024.102263 (PMC11750297; doi:10.1016/j.tranon.2024.102263)
Supplement: Supplementary file 9 — Supplementary table S4: Supplementary methods. Listing of PCR primers, markers used in RNA deconvolution and drugs used for screening. [file mmc9.xlsx]

## Sheet: Primer list
Mutation screening
Gene	Name	Sequence
BCOR (E1093*)	BCOR-ex7-for	CCCCAGGCGAGTATAGTGTT
	BCOR-ex7-rev1	GTCTCAGTGTGGCTGCTGTC
BCOR (ITD)	hBCOR-ex16-f	GAGGCTGGTCCACTTGGGTT
	hBCOR-ex16-r	ACACACTGTACATGGTGGGTCC
CTNNB1 (S45F/Y)	b-catenin-ex2	TGAAAATCCAGCGTGGACAATG
	b-catenin-ex4r	GATTGCACGTGTGGCAAGTTCT
	b-catenin-in3r1	TCTGACTTTCAGTAAGGCAATGAA
CTNNB1 (W383R)	hCTNNB1-Cter-1	GGAGCTAAAATGGCAGTGCG
	hCTNNB1-Cter-2	CCCACCCTACCAACCAAGTC
	hCTNNB1-Cter-31	GGCTATTACGACAGACTGCCT
DGCR8 (E518K)	hPasha-ex7-for	GGGAAATCCGAGGTCTGCAT
	hPasha-in7-rev1	CTTCCCTTTCCTCCCGTTCC
EGFR (ITD)	EGFR-ITD-1	CGACGAGTACCTCATCCCAC
	EGFR-ITD-2	CTGGGTGTAAGAGGCTCCAC
	EGFR-ITD-contr	ATGCTGTCCTCAGTCAAGGC
MYCN (P44L)	hMYCN-for1	AGTTTGACTCGCTACAGCCC
	hMYCN-rev11	GGACTGGGCGGTGGAACC
SPRR3 (deletion)	hSPRR3_ex2_for	CAGCAGCAGGTGAAACAACC
	hSPRR3_ex2_rev1	GTCAGGGACCTTGATGCTG
TRIM28 (R487*)	TRIM28-g71	CGGTAAGTATGGCACCTCCC
	TRIM28-g8	CCACTCCTCCCTAGGGTGAA
WT1 (Y295*)	WT1-e4-s1	ACTGTGCAGAGATCAGTGGG
	WT1-e4-a	GTCACAGAGAGCTTTGCCCT
WT1 (deletion)	WT1-e7-s	CTGCCACCCCTTCTTTGGAT
	hWT1-ex10kurzr	CTTGAAAGCAGTTCACACACTG
LOH analysis
Gene	Name	Sequence
D1S3721 (1p)	D1S3721-5	CTCCATAATCATGTGAGCAAAA
	D1S3721-3	GTTCTCCAGAGAACGGAACC
D11S1392 (11p)	D11S1392-5	ATCCATCTCATCCCATCATT
	D11S1392-3	TCAACAAGACAGTACTGGCG
D11S1987 (11q)	D11S1987-5	CAGTCGCGTCTGCTTC
	D11S1987-3	CAGACAGAGGGAAACACTGTACAT
D16S539 (16q)	D16S539-5	CCTCTTCCCTAGATCAATACAGAC
	D16S539-3	CTCTGTTTTGTCTTTCAATGATATC
D16S3253 (16q)	D16S3253-5	TGTTCAAGCATGGGTGGA
	D16S3253-3	CTCGAGTATCCTTCTAGAAAGTTTATCTAT
D22S417 (22q)	D22S417-5	GTATGACACGGCAAGACCC
	D22S417-3	TTTCTTCCCTAATTGATTTCTTTT
TH01 (11p)	TH01-for	CATTGGCCTGTTCCTCCCTT
	TH01-rev	CACAGGGAACACAGACTCCA
Oligonucleotides were designed using Primer3Plus and ordered at Merck KGaA (Darmstadt, Germany).
1 Used for sanger sequencing after amplification.

## Sheet: RNA deconvolution markers
Marker genes used for lineage deconvolution
Cluster	Abbreviation	Marker genes
Nephron progenitor cells	NPC	SIX1/2, CITED1, EYA1, SALL1, OSR1, MEOX1
Pretubular aggregates	PTA	WNT4, CDH1, FGF8, LHX1
Renal vesicles and comma-shaped bodies	RVCSB	LYPD1, CDH6, LRRTM1, FAM132A, PCP4
Podocyte S-shaped bodies	SSBpod	FBLN2, OLFM3, COL13A1, C17orf58, SOST
Proximal S-shaped bodies	SSBpr	JAG1, HFN1B, SPP1, FXYD2, C14orf105
Medial and distal S-shaped bodies	SSBmd	LIMCH1, TSPAN15, MAL, CLDN10, DNER, SOX9
Podocytes	Pod	PODXL, DDN, NPHS2, CLIC5, PTPRO, SOST
Early proximal tubuli	ErPrT	HNF4A, SLC3A1, PDZK1, APOM, CUBN, RP5-887A10.1
Distal tubuli and loop of Henle	DTLH	JAG1, FOSL2, TMEM72, TMEM213, TFCP2L1, ATP6V1B1, KCNJ1, SLC12A1, POU3F3
Interstitial progenitor cells	IPC	FOXD1, GDNF, TYMS, RRM2, CENPK, KIAA0101
Interstitial cells a	ICa	RPS12, TAGLN, FGF7, NUPR1
Interstitial cells b	ICb	SULT1E1, MOXD1, SFRP1, PRSS23

## Sheet: Drugs for screening
Chemotherapeutics
Compound	Concentration	Duration	Supplier
Dactinomycin	1 nM - 1 µM	4 days	Cayman Chemical (11421)
Doxorubicin hydrochloride	0.01 µM - 10 µM	4 days	Cayman Chemical (15007)
Etoposide	0.1µM - 100 µM	4 days	Cayman Chemical (19527)
Vincristine sulfate	1 nM - 1 µM	4 days	Cayman Chemical (11764)
Inhibitors
Compound	Concentration	Duration	Supplier
Bortezomib (BTZ)	0.1 nM - 0.1 µM	2 days	absource (PS-341)
CYC065 (CDK2/9i)	0.01 µM - 10 µM	5 days	Hycultec (HY-101212)
6-Hydroxy-2-naphthoic acid (BRD4i)	0.1 nM - 100 µM	5 days	MCE® (HY-100653A)
MYCi975	0.1 µM - 100 µM	5 days	MCE® (HY-129601)
Vorinostat (SAHA)	0.5 µM	2 days	absource (MK0683)
